# Supplementary material for: Systematic analysis of prognostic significance, functional enrichment and immune implication of STK10 in acute myeloid leukemia
Source: BMC Med Genomics. 2022 May 1;15:101. doi: 10.1186/s12920-022-01251-7 (PMC9063138; doi:10.1186/s12920-022-01251-7)
Supplement: Supplementary file 2 — Additional file 2. The differential expressed RNA between STK10high and STK10low groups identified by R and limma. [file 12920_2022_1251_MOESM2_ESM.xlsx]

## Sheet: Differential genes
gene_name	gene_id	gene_biotype	baseMean	log2FoldChange	lfcSE	stat	pvalue	padj
AC044893.1	ENSG00000253474	lncRNA	68.8562	4.46172	0.69478	6.42177	1.34699e-10	2.26904e-08
AC074389.2	ENSG00000231476	lncRNA	3.69267	4.27757	0.670687	6.37789	1.79539e-10	2.83064e-08
PCDH10	ENSG00000138650	protein_coding	33.8944	4.1748	0.59219	7.04976	1.79223e-12	7.2183e-10
AL390783.1	ENSG00000235020	lncRNA	21.2188	3.67509	0.426103	8.62488	6.41608e-18	1.57918e-14
C6orf141	ENSG00000197261	protein_coding	14.9993	3.45045	0.522237	6.60705	3.92041e-11	8.59831e-09
AC007848.1	ENSG00000255983	lncRNA	1.3279	3.37794	1.28546	2.6278	0.00859393	0.0356662
AL096799.1	ENSG00000232271	lncRNA	2.32731	3.23364	0.91238	3.54418	0.000393832	0.00326985
LINC02048	ENSG00000228271	lncRNA	2.82544	3.10555	0.572795	5.42174	5.90201e-08	2.94788e-06
AC109492.1	ENSG00000249061	lncRNA	1.94178	3.02514	0.696548	4.34304	1.40523e-05	0.000233869
LINC01428	ENSG00000228888	lncRNA	2.217	3.00989	0.988046	3.04631	0.00231672	0.0131149
SPANXB1	ENSG00000227234	protein_coding	1.27027	2.99812	1.05958	2.82955	0.00466134	0.022382
TAAR3P	ENSG00000179073	transcribed_unprocessed_pseudogene	1.54827	2.96736	0.685375	4.32955	1.49415e-05	0.000245531
LINC02082	ENSG00000242268	lncRNA	10.6497	2.93636	0.633933	4.63197	3.62207e-06	7.93614e-05
AC008619.1	ENSG00000253858	lncRNA	4.78204	2.88183	0.504396	5.71343	1.10719e-08	7.79121e-07
AC092954.1	ENSG00000272797	lncRNA	2.58653	2.85315	0.749382	3.80734	0.00014047	0.00146913
AL354676.1	ENSG00000229834	processed_pseudogene	1.38904	2.84236	0.729467	3.8965	9.75942e-05	0.00109552
AF246928.1	ENSG00000280082	TEC	1.6062	2.80173	0.929618	3.01385	0.00257956	0.0142248
AL391807.1	ENSG00000230910	lncRNA	29.7692	2.79604	0.498943	5.60393	2.09542e-08	1.26995e-06
IGHJ1P	ENSG00000227335	IG_J_pseudogene	12.3838	2.78698	0.521699	5.34212	9.18661e-08	4.24838e-06
KCNIP1	ENSG00000182132	protein_coding	22.8573	2.71202	0.367424	7.38117	1.56909e-13	8.79943e-11
FAM155B	ENSG00000130054	protein_coding	20.3325	2.70644	0.509364	5.31338	1.07608e-07	4.8204e-06
IL10	ENSG00000136634	protein_coding	64.2924	2.69514	0.333974	8.0699	7.03562e-16	1.11321e-12
PPDPFL	ENSG00000168333	protein_coding	5.62266	2.65277	0.891056	2.97711	0.00290982	0.0155256
SCN3A	ENSG00000153253	protein_coding	186.12	2.65117	0.356797	7.43048	1.08207e-13	6.65819e-11
LINC02059	ENSG00000250544	lncRNA	3.74999	2.61606	0.610813	4.28292	1.84459e-05	0.000290615
BMS1P22	ENSG00000232775	transcribed_unprocessed_pseudogene	1.45786	2.59471	0.787994	3.2928	0.000991945	0.0067032
AC068722.1	ENSG00000259200	lncRNA	5.91316	2.49166	0.441585	5.64253	1.67565e-08	1.07278e-06
EGFEM1P	ENSG00000206120	transcribed_unitary_pseudogene	190.129	2.4551	0.510373	4.8104	1.50632e-06	3.92556e-05
MSR1	ENSG00000038945	protein_coding	261.804	2.37129	0.35889	6.60728	3.91436e-11	8.59831e-09
HSPA7	ENSG00000225217	unprocessed_pseudogene	334.885	2.36404	0.325353	7.26606	3.70124e-13	1.82196e-10
AC092954.2	ENSG00000273177	lncRNA	0.868489	2.36208	0.914312	2.58345	0.00978167	0.039321
SYT1	ENSG00000067715	protein_coding	31.2387	2.32074	0.412098	5.63153	1.78616e-08	1.11297e-06
AC008539.1	ENSG00000248701	lncRNA	1.40868	2.30398	0.781229	2.94917	0.00318629	0.0166819
SPON1	ENSG00000262655	protein_coding	472.493	2.27431	0.371119	6.12826	8.88478e-10	1.01711e-07
AJ009632.2	ENSG00000229425	lncRNA	177.649	2.26769	0.520977	4.35276	1.34437e-05	0.000225756
AC007848.2	ENSG00000256218	lncRNA	0.632937	2.26244	0.87065	2.59856	0.00936154	0.0380255
CD163	ENSG00000177575	protein_coding	3033.37	2.25778	0.385845	5.85152	4.87107e-09	4.07176e-07
GABRA4	ENSG00000109158	protein_coding	9.82079	2.25064	0.448929	5.01335	5.34912e-07	1.72498e-05
MYO18B	ENSG00000133454	protein_coding	403.933	2.21341	0.539454	4.10306	4.07727e-05	0.000546706
C1QA	ENSG00000173372	protein_coding	353.484	2.20918	0.338353	6.5292	6.61207e-11	1.30002e-08
AC013457.1	ENSG00000259094	lncRNA	3.52444	2.20109	0.585937	3.75652	0.00017229	0.00172614
AL138799.3	ENSG00000234953	lncRNA	0.666696	2.18316	0.854592	2.55463	0.0106302	0.0418696
TRDJ3	ENSG00000211828	TR_J_gene	3.81648	2.18037	0.391558	5.56846	2.57007e-08	1.49621e-06
LINC01122	ENSG00000233723	lncRNA	47.4844	2.15343	0.321887	6.69002	2.23148e-11	5.37288e-09
AL353611.1	ENSG00000236403	lncRNA	1.11397	2.14262	0.554417	3.86463	0.000111257	0.00122035
FAM83B	ENSG00000168143	protein_coding	8.97217	2.14252	0.500234	4.28303	1.84364e-05	0.000290569
AC105383.1	ENSG00000250241	lncRNA	2.34253	2.14195	0.609755	3.5128	0.000443408	0.00359062
IL1R2	ENSG00000115590	protein_coding	157.824	2.11359	0.384279	5.50014	3.79491e-08	2.07307e-06
AC245884.12	ENSG00000276758	unprocessed_pseudogene	13.4267	2.10185	0.4514	4.6563	3.21942e-06	7.25084e-05
LINC00887	ENSG00000214145	lncRNA	21.9531	2.09306	0.366634	5.70887	1.13732e-08	7.97254e-07
AP003038.1	ENSG00000254939	processed_pseudogene	6.09059	2.08718	0.500557	4.16972	3.04978e-05	0.000434311
CNBD1	ENSG00000176571	protein_coding	2.26774	2.08492	0.607781	3.43038	0.000602736	0.00454442
CD300E	ENSG00000186407	protein_coding	2164.07	2.07994	0.40638	5.11821	3.08441e-07	1.09846e-05
R3HDM2P1	ENSG00000248735	processed_pseudogene	0.700206	2.06764	0.656111	3.15135	0.00162516	0.00993371
GLI2	ENSG00000074047	protein_coding	106.401	2.06682	0.46599	4.43533	9.19315e-06	0.000167599
LINC02185	ENSG00000262097	lncRNA	3.04409	2.05749	0.447083	4.60203	4.18394e-06	8.87364e-05
XIRP2-AS1	ENSG00000254552	lncRNA	2.05524	2.02327	0.528386	3.82914	0.000128592	0.00137145
C1QC	ENSG00000159189	protein_coding	283.292	2.02113	0.362221	5.57982	2.40771e-08	1.42049e-06
AC010442.2	ENSG00000250645	processed_pseudogene	1.06197	2.00558	0.544508	3.6833	0.000230238	0.0021652
CD207	ENSG00000116031	protein_coding	3.01118	1.98559	0.440014	4.51256	6.40505e-06	0.000125448
THEMIS3P	ENSG00000229442	unitary_pseudogene	6.28863	1.98194	0.470762	4.21008	2.55286e-05	0.000377753
EPB41L3	ENSG00000082397	protein_coding	581.167	1.9814	0.376401	5.26406	1.40906e-07	5.95664e-06
IGHJ2P	ENSG00000237547	IG_J_pseudogene	25.733	1.97831	0.387985	5.09894	3.4157e-07	1.19342e-05
PELATON	ENSG00000224397	lncRNA	585.008	1.97065	0.341943	5.76308	8.25917e-09	6.11883e-07
PRDM16-DT	ENSG00000177133	lncRNA	252.608	1.96148	0.477081	4.11141	3.93253e-05	0.000530305
NUP35P1	ENSG00000223928	processed_pseudogene	1.92164	1.95929	0.589169	3.32552	0.000882536	0.00611973
RPL21P43	ENSG00000231688	processed_pseudogene	7.37832	1.95001	0.36852	5.29146	1.21342e-07	5.30158e-06
RASD1	ENSG00000108551	protein_coding	198.996	1.93302	0.288278	6.70541	2.0084e-11	4.99878e-09
PID1	ENSG00000153823	protein_coding	85.7467	1.92922	0.325327	5.93011	3.02738e-09	2.78262e-07
AC093916.1	ENSG00000251598	lncRNA	0.583644	1.92914	0.755545	2.55331	0.0106706	0.0419801
TAAR1	ENSG00000146399	protein_coding	0.674966	1.92828	0.518949	3.71574	0.000202611	0.00195724
LRFN2	ENSG00000156564	protein_coding	3.616	1.9229	0.35711	5.38462	7.25994e-08	3.52672e-06
MIR4539	ENSG00000265612	miRNA	6.95258	1.91117	0.336815	5.67422	1.39321e-08	9.21708e-07
TRDC	ENSG00000211829	TR_C_gene	157.62	1.9108	0.248216	7.69816	1.38041e-14	1.3012e-11
FCGR2C	ENSG00000244682	polymorphic_pseudogene	704.499	1.90306	0.321511	5.91909	3.23722e-09	2.92095e-07
VNN2	ENSG00000112303	protein_coding	929.426	1.89951	0.278211	6.8276	8.63462e-12	2.51671e-09
AC139099.3	ENSG00000279143	TEC	1.88546	1.89799	0.407978	4.65217	3.28456e-06	7.35407e-05
ADGRB3	ENSG00000135298	protein_coding	10.5342	1.8824	0.443508	4.24434	2.19234e-05	0.000335269
AL049836.1	ENSG00000258919	lncRNA	1.05005	1.87925	0.438608	4.28458	1.83086e-05	0.000288862
OPRK1	ENSG00000082556	protein_coding	6.69046	1.86018	0.349334	5.32492	1.00995e-07	4.59855e-06
PREX2	ENSG00000046889	protein_coding	44.8331	1.85293	0.348823	5.31196	1.08453e-07	4.85327e-06
MIR4537	ENSG00000264781	miRNA	9.06114	1.84185	0.309249	5.95587	2.58687e-09	2.43325e-07
CEACAM16	ENSG00000213892	protein_coding	2.24513	1.83875	0.394007	4.6668	3.05927e-06	6.95143e-05
AL049555.1	ENSG00000261116	lncRNA	2.47085	1.83813	0.502657	3.65683	0.00025535	0.00234316
KCNA5	ENSG00000130037	protein_coding	28.1682	1.83803	0.482318	3.81083	0.000138503	0.00145302
IGHD7-27	ENSG00000236597	IG_D_gene	2.92797	1.83794	0.568219	3.23457	0.00121827	0.00789772
AP002954.1	ENSG00000255422	lncRNA	11.1635	1.83219	0.385522	4.7525	2.00919e-06	4.97835e-05
AC025125.1	ENSG00000280268	TEC	0.770835	1.82431	0.687436	2.65378	0.00795947	0.0335869
ITGB2-AS1	ENSG00000227039	lncRNA	829.668	1.82063	0.235478	7.73165	1.06165e-14	1.06896e-11
AP005059.2	ENSG00000265316	lncRNA	2.11478	1.81245	0.617217	2.93649	0.0033195	0.0172246
MAFB	ENSG00000204103	protein_coding	1747.38	1.80877	0.340544	5.31141	1.0878e-07	4.85327e-06
MMP16	ENSG00000156103	protein_coding	21.4131	1.79744	0.507638	3.54079	0.000398928	0.00330411
FCN1	ENSG00000085265	protein_coding	8667.85	1.79613	0.313239	5.73405	9.80581e-09	7.11009e-07
SECTM1	ENSG00000141574	protein_coding	526.728	1.78604	0.313792	5.6918	1.2571e-08	8.62129e-07
C7orf69	ENSG00000136275	lncRNA	0.543155	1.78567	0.62416	2.86092	0.00422416	0.0207821
KRT7	ENSG00000135480	protein_coding	4.07302	1.78251	0.360193	4.94875	7.46901e-07	2.24339e-05
XIRP2	ENSG00000163092	protein_coding	56.0858	1.77343	0.405923	4.36888	1.24884e-05	0.000213043
IL15	ENSG00000164136	protein_coding	207.398	1.77084	0.251671	7.03631	1.974e-12	7.80839e-10
RN7SKP283	ENSG00000253006	misc_RNA	1.64389	1.75897	0.673114	2.61319	0.00897015	0.0368222
ZMYND15	ENSG00000141497	protein_coding	43.7983	1.74575	0.268893	6.49236	8.45029e-11	1.58558e-08
PURPL	ENSG00000250337	lncRNA	14.1415	1.73673	0.398378	4.35951	1.30355e-05	0.000220509
OR2W5	ENSG00000203664	transcribed_unprocessed_pseudogene	1.0686	1.73539	0.598343	2.90033	0.00372771	0.0188569
AC068580.4	ENSG00000250644	protein_coding	4.73515	1.73505	0.305314	5.68285	1.32466e-08	8.90541e-07
RN7SKP1	ENSG00000202395	misc_RNA	1.56395	1.73072	0.595717	2.90528	0.00366926	0.0186265
OR52N1	ENSG00000181001	protein_coding	8.20749	1.73057	0.378069	4.57739	4.70803e-06	9.74673e-05
AL353693.1	ENSG00000229312	lncRNA	2.43593	1.71817	0.597337	2.87638	0.00402267	0.0200086
COBL	ENSG00000106078	protein_coding	55.3191	1.7117	0.430542	3.97568	7.0177e-05	0.000843704
LINC02320	ENSG00000258404	lncRNA	0.913913	1.71116	0.428417	3.99414	6.49289e-05	0.000793126
RIMBP2	ENSG00000060709	protein_coding	6.39534	1.71014	0.431134	3.9666	7.29042e-05	0.000869648
AC124893.1	ENSG00000241882	lncRNA	1.14694	1.70912	0.622575	2.74525	0.00604656	0.027243
AL035665.1	ENSG00000229771	lncRNA	4.75529	1.70738	0.489284	3.48955	0.00048383	0.00383936
AC007342.2	ENSG00000259962	unprocessed_pseudogene	1.56052	1.70611	0.461509	3.6968	0.000218332	0.00207474
MMP7	ENSG00000137673	protein_coding	29.5578	1.70075	0.336179	5.05906	4.21331e-07	1.4249e-05
EZHIP	ENSG00000187690	protein_coding	2.54741	1.69977	0.344448	4.93478	8.02429e-07	2.36527e-05
VNN3	ENSG00000093134	protein_coding	159.083	1.69961	0.328791	5.16928	2.35002e-07	8.87577e-06
AC096633.1	ENSG00000229220	processed_pseudogene	1.51654	1.69823	0.469709	3.61551	0.00029976	0.00264179
CHRDL1	ENSG00000101938	protein_coding	284.831	1.6923	0.425537	3.97686	6.98306e-05	0.00084091
LINC02555	ENSG00000260943	lncRNA	2.38897	1.69068	0.464247	3.64177	0.00027077	0.00244665
LILRB2	ENSG00000131042	protein_coding	2490.23	1.69053	0.291741	5.79462	6.8476e-09	5.27599e-07
AC104071.1	ENSG00000251434	lncRNA	1.65933	1.68062	0.51098	3.289	0.00100543	0.00677832
AQP9	ENSG00000103569	protein_coding	611.332	1.67963	0.355425	4.72571	2.29313e-06	5.54242e-05
AC092746.1	ENSG00000255801	lncRNA	2.61775	1.66654	0.526132	3.16752	0.00153744	0.00950504
KCNIP1-OT1	ENSG00000253647	lncRNA	15.2962	1.66298	0.366145	4.54186	5.57598e-06	0.000112033
LILRA6	ENSG00000244482	protein_coding	574.722	1.65427	0.30601	5.40594	6.44697e-08	3.17355e-06
SLC25A15P5	ENSG00000249288	unprocessed_pseudogene	3.98161	1.65136	0.631647	2.61438	0.00893905	0.0367372
TRDJ2	ENSG00000211827	TR_J_gene	2.19563	1.64976	0.401767	4.10627	4.02095e-05	0.000540474
CEACAM8	ENSG00000124469	protein_coding	219.015	1.64911	0.36992	4.458	8.27281e-06	0.00015432
MIR4538	ENSG00000263413	miRNA	11.8785	1.64519	0.301005	5.46567	4.61157e-08	2.42644e-06
RPL7P28	ENSG00000218632	processed_pseudogene	13.1561	1.64453	0.334365	4.91837	8.72698e-07	2.52866e-05
GDF15	ENSG00000130513	protein_coding	52.651	1.64216	0.246058	6.67388	2.49132e-11	5.93404e-09
AC016397.1	ENSG00000231906	processed_pseudogene	1.69052	1.63986	0.455497	3.60016	0.000318021	0.00275396
MIR210	ENSG00000199038	miRNA	1.72337	1.63194	0.372948	4.37577	1.21002e-05	0.000207539
OR52N5	ENSG00000181009	protein_coding	5.61523	1.62975	0.453574	3.59312	0.000326744	0.00281575
SMPDL3A	ENSG00000172594	protein_coding	121.406	1.62877	0.359819	4.52664	5.99282e-06	0.000119165
LINC02192	ENSG00000261325	lncRNA	0.895347	1.62685	0.461117	3.52806	0.000418611	0.00342993
ABI3	ENSG00000108798	protein_coding	428.104	1.6221	0.219329	7.39576	1.40602e-13	8.30548e-11
AC093281.2	ENSG00000251093	lncRNA	1.07202	1.61778	0.496729	3.25685	0.00112654	0.00742476
AL031985.1	ENSG00000213172	processed_pseudogene	23.3276	1.61237	0.338995	4.75633	1.97145e-06	4.90957e-05
IGHD1-1	ENSG00000236170	IG_D_gene	29.4355	1.6068	0.2968	5.41374	6.17229e-08	3.07594e-06
TDRD1	ENSG00000095627	protein_coding	4.08811	1.60288	0.401016	3.99704	6.41396e-05	0.000785618
CCDC162P	ENSG00000203799	transcribed_unitary_pseudogene	158.603	1.60008	0.266125	6.01253	1.82647e-09	1.83488e-07
C5AR1	ENSG00000197405	protein_coding	2287.85	1.59991	0.322938	4.95424	7.26143e-07	2.19653e-05
AC013402.1	ENSG00000230690	lncRNA	24.0257	1.59986	0.503493	3.17752	0.00148539	0.0092413
CXCL16	ENSG00000161921	protein_coding	411.827	1.59788	0.272047	5.87353	4.26622e-09	3.66291e-07
IFI30	ENSG00000216490	protein_coding	199.676	1.59419	0.280677	5.67982	1.34836e-08	9.02362e-07
AMBN	ENSG00000178522	protein_coding	1.73773	1.59135	0.444545	3.57974	0.000343942	0.00293314
SPOCK3	ENSG00000196104	protein_coding	35.566	1.58957	0.502669	3.16227	0.00156544	0.0096432
HBZ	ENSG00000130656	protein_coding	2.53623	1.58589	0.507184	3.12685	0.0017669	0.0105854
AL355075.5	ENSG00000259162	transcribed_unprocessed_pseudogene	37.7238	1.58032	0.326603	4.83864	1.30731e-06	3.48311e-05
MTND5P32	ENSG00000259379	processed_pseudogene	45.0572	1.57643	0.36988	4.26199	2.02615e-05	0.000314301
OVCH1-AS1	ENSG00000257599	lncRNA	7.06897	1.57528	0.312219	5.04542	4.52521e-07	1.51078e-05
AL157955.1	ENSG00000258407	lncRNA	0.716886	1.57061	0.44322	3.54364	0.000394643	0.00327352
PTCHD3P3	ENSG00000219700	processed_pseudogene	3.2222	1.56301	0.420828	3.71413	0.000203901	0.00196721
OR6A2	ENSG00000184933	protein_coding	3.95432	1.56198	0.554092	2.81899	0.00481755	0.0229373
ZIM2	ENSG00000269699	protein_coding	2.42209	1.56096	0.550732	2.83433	0.00459217	0.0221138
CLEC9A	ENSG00000197992	protein_coding	107.493	1.56029	0.417101	3.74079	0.000183442	0.00181107
SDC2	ENSG00000169439	protein_coding	33.673	1.55803	0.340834	4.57124	4.84852e-06	9.95783e-05
AP001783.1	ENSG00000254607	lncRNA	0.899072	1.55801	0.546466	2.85106	0.00435741	0.0212958
TRDJ4	ENSG00000211826	TR_J_gene	2.19531	1.55791	0.413455	3.76802	0.000164547	0.00166582
ELN	ENSG00000049540	protein_coding	173.248	1.55734	0.33406	4.66186	3.13359e-06	7.08664e-05
KRT87P	ENSG00000135477	transcribed_unprocessed_pseudogene	0.86095	1.55301	0.463776	3.34862	0.00081216	0.00574228
AL138799.1	ENSG00000227960	lncRNA	0.655762	1.54965	0.607177	2.55223	0.0107037	0.0420655
NOVA1	ENSG00000139910	protein_coding	5.81164	1.54657	0.561141	2.75611	0.00584926	0.0266003
LYPD2	ENSG00000197353	protein_coding	5.91691	1.54619	0.429339	3.60132	0.000316611	0.00274728
HMOX1	ENSG00000100292	protein_coding	811.535	1.54117	0.28227	5.4599	4.76407e-08	2.47357e-06
CEACAM3	ENSG00000170956	protein_coding	73.4231	1.53939	0.329836	4.66714	3.05417e-06	6.95143e-05
AL032821.1	ENSG00000234484	lncRNA	19.5791	1.53599	0.294612	5.21362	1.85194e-07	7.31892e-06
IGHD6-6	ENSG00000228131	IG_D_gene	41.466	1.53439	0.321615	4.77089	1.83415e-06	4.63539e-05
TNNI2	ENSG00000130598	protein_coding	102.537	1.53348	0.291627	5.25836	1.45349e-07	6.10949e-06
KCNJ2	ENSG00000123700	protein_coding	59.1661	1.52867	0.340491	4.4896	7.13568e-06	0.000137372
KRT72	ENSG00000170486	protein_coding	69.1186	1.51964	0.304738	4.98671	6.14164e-07	1.93068e-05
AC007638.2	ENSG00000263096	lncRNA	2.52839	1.51962	0.381911	3.979	6.92057e-05	0.000834973
ZNF385D	ENSG00000151789	protein_coding	186.397	1.51675	0.426636	3.55513	0.000377796	0.00315862
KLHL33	ENSG00000185271	protein_coding	66.4303	1.51664	0.341625	4.4395	9.01687e-06	0.000165619
DEFA3	ENSG00000239839	protein_coding	39.6421	1.51606	0.441037	3.43748	0.000587151	0.00446229
HLFP1	ENSG00000218194	processed_pseudogene	0.692783	1.51427	0.408646	3.70559	0.000210902	0.00201618
DUSP21	ENSG00000189037	protein_coding	0.866465	1.51283	0.498053	3.03749	0.00238559	0.0134174
KHDRBS2-OT1	ENSG00000250686	lncRNA	1.90447	1.51038	0.463862	3.25611	0.00112952	0.00744105
KRT73	ENSG00000186049	protein_coding	37.4618	1.5092	0.294713	5.12093	3.04035e-07	1.08488e-05
IGHD1-7	ENSG00000237197	IG_D_gene	21.4713	1.50347	0.320447	4.69178	2.70835e-06	6.33183e-05
AC037198.1	ENSG00000276107	lncRNA	21.0845	1.50151	0.414554	3.62199	0.000292344	0.00259346
FGD5	ENSG00000154783	protein_coding	263.772	1.50063	0.404193	3.71267	0.000205086	0.00197434
AL355097.1	ENSG00000258379	lncRNA	0.962464	1.499	0.457252	3.27828	0.00104443	0.00698965
OR52K3P	ENSG00000225101	transcribed_unprocessed_pseudogene	148.916	1.49434	0.315102	4.74239	2.11212e-06	5.18124e-05
C1QB	ENSG00000173369	protein_coding	277.467	1.49431	0.350377	4.26486	2.00031e-05	0.000310511
AC245052.6	ENSG00000249189	unprocessed_pseudogene	1.38076	1.4925	0.518713	2.87732	0.00401075	0.0199647
AC068898.2	ENSG00000251413	lncRNA	1.89271	1.49078	0.363421	4.10207	4.09466e-05	0.000547722
UTF1	ENSG00000171794	protein_coding	10.5804	1.49004	0.347405	4.28905	1.79441e-05	0.000284021
OR52L2P	ENSG00000262980	unprocessed_pseudogene	1.46704	1.48428	0.530546	2.79764	0.00514773	0.0241053
KRTAP10-3	ENSG00000212935	protein_coding	1.3962	1.48144	0.393234	3.76733	0.000165001	0.00166934
LINC02518	ENSG00000232316	lncRNA	3.7523	1.48139	0.402427	3.68113	0.0002322	0.00217718
CD7	ENSG00000173762	protein_coding	828.113	1.47774	0.231552	6.38187	1.74944e-10	2.77797e-08
SLC11A1	ENSG00000018280	protein_coding	2978.57	1.47746	0.299908	4.9264	8.37587e-07	2.4429e-05
SERPINA1	ENSG00000197249	protein_coding	6393.57	1.47344	0.314451	4.68576	2.78917e-06	6.48993e-05
IGHD5-5	ENSG00000211928	IG_D_gene	33.0338	1.47065	0.330772	4.44612	8.74367e-06	0.000161607
AC091173.1	ENSG00000251127	lncRNA	1.6872	1.46752	0.517855	2.83384	0.00459926	0.0221383
AL512622.1	ENSG00000235010	lncRNA	1.2676	1.46418	0.354047	4.13555	3.54104e-05	0.000487822
CDCP1	ENSG00000163814	protein_coding	364.297	1.46323	0.300386	4.87115	1.10949e-06	3.05304e-05
AC066616.2	ENSG00000259600	processed_pseudogene	42.624	1.46232	0.374792	3.90167	9.55299e-05	0.00107636
LILRA5	ENSG00000187116	protein_coding	625.832	1.46109	0.353557	4.13255	3.58763e-05	0.000493562
MARK2P11	ENSG00000253743	unprocessed_pseudogene	0.572895	1.46033	0.5089	2.86959	0.00411008	0.020327
AF121898.1	ENSG00000253500	lncRNA	1.23469	1.45996	0.53176	2.74552	0.00604154	0.0272271
CCNG1P1	ENSG00000218991	processed_pseudogene	29.3058	1.45941	0.347755	4.19665	2.70894e-05	0.000395637
OR52N3P	ENSG00000236965	unprocessed_pseudogene	5.33159	1.45826	0.369892	3.94241	8.06679e-05	0.00094371
ZNF703	ENSG00000183779	protein_coding	154.281	1.45763	0.283489	5.14177	2.72164e-07	9.91439e-06
ZNF385D-AS2	ENSG00000223351	lncRNA	18.9565	1.45583	0.534043	2.72605	0.00640975	0.0284768
GBP1	ENSG00000117228	protein_coding	529.309	1.45459	0.271219	5.36316	8.17805e-08	3.8619e-06
ADGRE3	ENSG00000131355	protein_coding	187.186	1.45391	0.323562	4.49344	7.00811e-06	0.000135463
LINC02414	ENSG00000256424	lncRNA	1.11413	1.4497	0.514617	2.81705	0.00484667	0.0230191
ADM	ENSG00000148926	protein_coding	103.707	1.4496	0.269174	5.38538	7.22933e-08	3.51571e-06
AC106712.1	ENSG00000241280	lncRNA	2.06549	1.44793	0.455511	3.17868	0.00147947	0.00921997
IGHD6-13	ENSG00000211920	IG_D_gene	35.4369	1.44609	0.315056	4.58996	4.43334e-06	9.28653e-05
IFI44L	ENSG00000137959	protein_coding	1249.26	1.44059	0.335536	4.29339	1.75964e-05	0.000279417
LINC00535	ENSG00000246662	lncRNA	7.32963	1.43954	0.366158	3.93146	8.443e-05	0.000977909
LRRC25	ENSG00000175489	protein_coding	1404.98	1.43537	0.272596	5.26556	1.39759e-07	5.92118e-06
SH3BP5	ENSG00000131370	protein_coding	220.285	1.4352	0.212242	6.76209	1.36014e-11	3.65201e-09
AC097504.2	ENSG00000272632	lncRNA	6.58251	1.43477	0.481307	2.98099	0.00287314	0.0153972
AC068580.3	ENSG00000235027	lncRNA	128.331	1.42706	0.194934	7.32074	2.46609e-13	1.28536e-10
LUCAT1	ENSG00000248323	lncRNA	96.3943	1.42681	0.292449	4.87884	1.06713e-06	2.96632e-05
SAMD4A	ENSG00000020577	protein_coding	127.465	1.42634	0.244014	5.84533	5.05557e-09	4.18649e-07
LSP1	ENSG00000130592	protein_coding	5697.3	1.42554	0.206538	6.90204	5.12623e-12	1.68228e-09
CD14	ENSG00000170458	protein_coding	2276.05	1.4208	0.357226	3.97732	6.96963e-05	0.000839521
PLA2G7	ENSG00000146070	protein_coding	44.32	1.41708	0.349442	4.05528	5.00753e-05	0.000645471
TMEM252	ENSG00000181778	protein_coding	1.74322	1.41616	0.484888	2.9206	0.0034936	0.017914
OXGR1	ENSG00000165621	protein_coding	4.25424	1.41349	0.485734	2.91002	0.0036141	0.0184177
AL356274.2	ENSG00000279511	TEC	9.38816	1.41239	0.482167	2.92925	0.00339783	0.0175415
LINC00487	ENSG00000205837	lncRNA	7.20004	1.41173	0.327111	4.31576	1.59054e-05	0.000257456
OR56B2P	ENSG00000181017	protein_coding	3.63839	1.41025	0.356019	3.96117	7.45847e-05	0.000885878
IGHD1-20	ENSG00000237020	IG_D_gene	23.6534	1.40913	0.331137	4.25542	2.08655e-05	0.000321309
MTND3P12	ENSG00000259626	processed_pseudogene	8.69415	1.4083	0.423307	3.3269	0.000878192	0.00609629
LINC02457	ENSG00000258018	lncRNA	6.51188	1.40608	0.473692	2.96834	0.00299414	0.0158861
LIM2	ENSG00000105370	protein_coding	3.9253	1.40592	0.269061	5.2253	1.7387e-07	7.009e-06
AC108206.1	ENSG00000260303	lncRNA	1.94626	1.4059	0.406211	3.46101	0.000538154	0.00417326
LINC01770	ENSG00000225285	lncRNA	23.6943	1.40199	0.318191	4.40614	1.05229e-05	0.000187153
NRG1	ENSG00000157168	protein_coding	25.9077	1.40015	0.386607	3.62164	0.000292746	0.0025965
AL118508.2	ENSG00000279164	TEC	19.3398	1.39998	0.409976	3.41477	0.000638354	0.00476512
KIR3DL1	ENSG00000167633	protein_coding	18.7784	1.39901	0.268605	5.20841	1.9047e-07	7.50078e-06
TYRP1	ENSG00000107165	protein_coding	0.952083	1.39758	0.542579	2.57581	0.0100006	0.0399836
THBS1	ENSG00000137801	protein_coding	2089.24	1.39756	0.308154	4.53525	5.75341e-06	0.000115076
HSPE1P18	ENSG00000255163	processed_pseudogene	37.2024	1.39745	0.283015	4.93773	7.90353e-07	2.33589e-05
MIR4772	ENSG00000264764	miRNA	2.7701	1.39551	0.38054	3.66719	0.000245234	0.00227245
AC245100.3	ENSG00000228626	unprocessed_pseudogene	8.47474	1.39524	0.49342	2.82769	0.00468858	0.0224881
F12	ENSG00000131187	protein_coding	108.058	1.3938	0.220513	6.32072	2.60348e-10	3.74382e-08
PSMD14P1	ENSG00000227738	processed_pseudogene	56.5868	1.39281	0.461097	3.02065	0.00252232	0.0139875
KCNH3	ENSG00000135519	protein_coding	130.917	1.39204	0.183684	7.57848	3.4963e-14	2.54357e-11
AC022217.1	ENSG00000213386	processed_pseudogene	16.3375	1.3902	0.371465	3.74248	0.000182215	0.00180073
KLHDC8A	ENSG00000162873	protein_coding	25.426	1.3898	0.349572	3.97572	7.01674e-05	0.000843704
IGHD2-8	ENSG00000211925	IG_D_gene	24.7243	1.38949	0.344432	4.03415	5.48006e-05	0.000691493
RNU6-725P	ENSG00000252371	snRNA	1.8326	1.3861	0.543064	2.55237	0.0106992	0.0420523
HMGB3P32	ENSG00000260828	processed_pseudogene	17.4024	1.38469	0.227131	6.09645	1.08452e-09	1.20722e-07
RPL7AP64	ENSG00000213876	processed_pseudogene	38.2692	1.38419	0.389458	3.55414	0.000379214	0.00316927
LILRB1	ENSG00000104972	protein_coding	1272.51	1.38079	0.263078	5.2486	1.53258e-07	6.34559e-06
LGALS2	ENSG00000100079	protein_coding	263.448	1.37977	0.394195	3.50021	0.00046489	0.0037259
CASP5	ENSG00000137757	protein_coding	26.8203	1.37963	0.289708	4.76213	1.91557e-06	4.78655e-05
FPR1	ENSG00000171051	protein_coding	1114.4	1.37924	0.332861	4.14359	3.41916e-05	0.000475005
IGHD6-19	ENSG00000211914	IG_D_gene	40.5499	1.37732	0.325314	4.23381	2.29769e-05	0.000348134
LIMCH1	ENSG00000064042	protein_coding	49.0154	1.37727	0.326638	4.21649	2.48138e-05	0.000370144
APOBEC3A	ENSG00000128383	protein_coding	489.833	1.3771	0.313877	4.38739	1.14721e-05	0.000199626
OLR1	ENSG00000173391	protein_coding	72.581	1.37656	0.316465	4.3498	1.36264e-05	0.000228066
AC064805.1	ENSG00000261222	lncRNA	198.235	1.37398	0.372378	3.68975	0.000224472	0.00211952
AC009646.2	ENSG00000254687	lncRNA	1.53257	1.37242	0.467928	2.93297	0.00335737	0.0173926
C9orf139	ENSG00000180539	lncRNA	1057.54	1.37231	0.171604	7.99698	1.27508e-15	1.88299e-12
NEXMIF	ENSG00000050030	protein_coding	14.8307	1.37227	0.290241	4.72803	2.26708e-06	5.48995e-05
MTCO3P23	ENSG00000259651	processed_pseudogene	9.88583	1.37006	0.384137	3.56658	0.000361665	0.00305439
KIR2DL1	ENSG00000125498	protein_coding	9.05243	1.36678	0.270565	5.05159	4.38142e-07	1.47612e-05
LINC01163	ENSG00000280953	lncRNA	8.55136	1.36585	0.33652	4.05873	4.93395e-05	0.000638633
ISL2	ENSG00000159556	protein_coding	5.75121	1.36455	0.284511	4.79614	1.61752e-06	4.1785e-05
FOLR3	ENSG00000110203	protein_coding	54.4206	1.36302	0.37219	3.66215	0.000250107	0.00230728
JAML	ENSG00000160593	protein_coding	3274.96	1.36041	0.258877	5.25503	1.48004e-07	6.2059e-06
B3GAT1	ENSG00000109956	protein_coding	61.8	1.35955	0.246308	5.51972	3.39541e-08	1.89454e-06
FAM30A	ENSG00000226777	lncRNA	9311.49	1.35859	0.282949	4.80155	1.5744e-06	4.08855e-05
C2orf91	ENSG00000205086	lncRNA	2.99807	1.35813	0.378926	3.58416	0.000338166	0.00289615
IGHD1-26	ENSG00000211907	IG_D_gene	11.6006	1.35777	0.394703	3.43999	0.000581741	0.00443443
IGHD3-3	ENSG00000211930	IG_D_gene	79.5493	1.35751	0.30586	4.43835	9.06497e-06	0.000166159
ANKRD34B	ENSG00000189127	protein_coding	18.441	1.3572	0.339097	4.00239	6.27069e-05	0.000771267
AC080188.1	ENSG00000249609	lncRNA	0.778058	1.35667	0.438437	3.09433	0.00197257	0.0115617
ENAM	ENSG00000132464	protein_coding	53.5858	1.35433	0.278548	4.8621	1.16148e-06	3.17637e-05
CRYGEP	ENSG00000229150	transcribed_unprocessed_pseudogene	1.64519	1.35399	0.466423	2.90291	0.00369713	0.0187322
KIRREL3-AS1	ENSG00000257271	lncRNA	1.36427	1.35399	0.391248	3.46068	0.000538805	0.00417612
KHDRBS2	ENSG00000112232	protein_coding	30.2064	1.35259	0.28911	4.67847	2.89028e-06	6.66224e-05
AC243964.3	ENSG00000266903	lncRNA	7.81647	1.3518	0.325755	4.14974	3.32855e-05	0.000465335
TNNT3	ENSG00000130595	protein_coding	183.077	1.35084	0.20876	6.47081	9.74765e-11	1.76265e-08
ZNF385D-AS1	ENSG00000225542	lncRNA	3.4869	1.3455	0.536122	2.50969	0.0120838	0.0461269
VWFP1	ENSG00000241717	transcribed_unprocessed_pseudogene	3.61796	1.34473	0.395371	3.40119	0.000670939	0.00494997
ADCY7	ENSG00000121281	protein_coding	4067.52	1.34155	0.124862	10.7442	6.30762e-27	1.39723e-22
FLT1P1	ENSG00000229515	processed_pseudogene	0.878257	1.34122	0.510016	2.62977	0.00854436	0.0355104
VNN1	ENSG00000112299	protein_coding	1250.54	1.33915	0.332864	4.02312	5.74324e-05	0.000717751
FTLP12	ENSG00000265095	processed_pseudogene	3.70667	1.33536	0.362244	3.68636	0.00022748	0.00214381
IGHD3-9	ENSG00000211924	IG_D_gene	50.0678	1.33241	0.290541	4.58595	4.51922e-06	9.43965e-05
TSPEAR-AS1	ENSG00000235890	lncRNA	10.2102	1.32907	0.399779	3.32451	0.000885727	0.00613379
SASH1	ENSG00000111961	protein_coding	91.5815	1.32877	0.354855	3.74453	0.000180729	0.00179124
IGHD2-2	ENSG00000211931	IG_D_gene	32.9824	1.32872	0.287975	4.61401	3.94982e-06	8.49659e-05
LINC00469	ENSG00000177338	lncRNA	1.36679	1.32674	0.417969	3.17425	0.00150223	0.00933167
KIR2DP1	ENSG00000242473	unprocessed_pseudogene	1.31593	1.32654	0.409002	3.24335	0.00118132	0.00771124
GZMB	ENSG00000100453	protein_coding	168.818	1.32451	0.236124	5.60938	2.03051e-08	1.24595e-06
OR10A5	ENSG00000166363	protein_coding	7.65761	1.32417	0.496503	2.66699	0.00765342	0.032584
OR52P1P	ENSG00000181109	polymorphic_pseudogene	13.6331	1.32148	0.23251	5.68355	1.31924e-08	8.88244e-07
IGHD2-15	ENSG00000211918	IG_D_gene	29.8565	1.32144	0.316664	4.17299	3.00633e-05	0.000428952
DDIT4	ENSG00000168209	protein_coding	1027.58	1.32075	0.254078	5.19822	2.01208e-07	7.85386e-06
C4BPB	ENSG00000123843	protein_coding	6.01078	1.31811	0.288348	4.57124	4.84843e-06	9.95783e-05
AP001099.1	ENSG00000265728	lncRNA	28.7973	1.31788	0.3997	3.29717	0.000976658	0.00661806
HBG2	ENSG00000196565	protein_coding	437.469	1.31615	0.33133	3.97234	7.11709e-05	0.000852876
HK3	ENSG00000160883	protein_coding	2433.07	1.31369	0.335654	3.91381	9.08516e-05	0.00103497
IGHD1-14	ENSG00000227108	IG_D_gene	18.6659	1.31359	0.326961	4.01756	5.88031e-05	0.000731168
HLF	ENSG00000108924	protein_coding	53.5947	1.31284	0.316404	4.14926	3.33559e-05	0.000466172
CLEC7A	ENSG00000172243	protein_coding	1568.02	1.31277	0.314858	4.1694	3.05401e-05	0.000434635
TMEM121	ENSG00000184986	protein_coding	113.41	1.3112	0.315552	4.15527	3.24907e-05	0.000456674
IDO1	ENSG00000131203	protein_coding	7.59213	1.31085	0.517979	2.53071	0.0113832	0.0440134
MEIKIN	ENSG00000239642	protein_coding	1.6212	1.31013	0.381928	3.43032	0.000602865	0.00454462
AC087273.2	ENSG00000254054	lncRNA	5.90208	1.30715	0.317586	4.11588	3.857e-05	0.000523358
OR51R1P	ENSG00000237272	unitary_pseudogene	34.9618	1.30599	0.354357	3.68551	0.000228245	0.00214919
RAG2	ENSG00000175097	protein_coding	18.837	1.30241	0.356501	3.65332	0.000258875	0.00236327
AP000757.2	ENSG00000254844	lncRNA	0.916204	1.30207	0.427989	3.0423	0.00234776	0.013245
AC027288.1	ENSG00000257474	lncRNA	3.36713	1.30117	0.446753	2.9125	0.00358552	0.0182985
AC016168.3	ENSG00000280122	TEC	6.71221	1.29929	0.347699	3.73682	0.000186364	0.00183152
ABCC3	ENSG00000108846	protein_coding	258.647	1.2942	0.285146	4.53873	5.65932e-06	0.000113553
KRT7-AS	ENSG00000257671	lncRNA	0.512267	1.29345	0.449071	2.88028	0.00397318	0.019818
NPL	ENSG00000135838	protein_coding	691.883	1.29122	0.240895	5.3601	8.31779e-08	3.90777e-06
AQP7P1	ENSG00000186466	unprocessed_pseudogene	8.22134	1.29021	0.375174	3.43898	0.000583915	0.00444641
IGHD5-18	ENSG00000211915	IG_D_gene	28.4086	1.28857	0.341822	3.76971	0.000163438	0.00165617
SFTPA2	ENSG00000185303	protein_coding	1.29574	1.28742	0.367675	3.5015	0.000462644	0.00371112
AC008055.1	ENSG00000257580	processed_pseudogene	1.28334	1.28722	0.440573	2.92171	0.00348121	0.0178732
RTN1	ENSG00000139970	protein_coding	108.822	1.28626	0.327846	3.92338	8.73145e-05	0.00100293
L1TD1	ENSG00000240563	protein_coding	3.1435	1.28592	0.360589	3.56618	0.000362225	0.00305616
GABRB2	ENSG00000145864	protein_coding	2.73157	1.28408	0.45831	2.80177	0.00508228	0.0238644
PRDM16	ENSG00000142611	protein_coding	633.004	1.28274	0.443399	2.89297	0.00381622	0.0192038
AC245884.2	ENSG00000234436	unprocessed_pseudogene	14.9753	1.28176	0.400446	3.20083	0.00137033	0.00867776
LINC00677	ENSG00000259717	lncRNA	10.5876	1.27966	0.320356	3.99451	6.48291e-05	0.000792529
OR52P2P	ENSG00000171999	unitary_pseudogene	32.7719	1.27711	0.326692	3.90923	9.25926e-05	0.00105102
HBA1	ENSG00000206172	protein_coding	420.748	1.27478	0.337647	3.77548	0.000159699	0.00162759
LAG3	ENSG00000089692	protein_coding	128.624	1.27457	0.261102	4.88151	1.05276e-06	2.93705e-05
SLC43A2	ENSG00000167703	protein_coding	1720.85	1.27369	0.207952	6.12495	9.07143e-10	1.0358e-07
VSIR	ENSG00000107738	protein_coding	11643.3	1.27288	0.196383	6.48163	9.0735e-11	1.6713e-08
AC073651.1	ENSG00000255565	lncRNA	5.24946	1.27278	0.374466	3.39892	0.000676517	0.00497869
HTR7	ENSG00000148680	protein_coding	123.208	1.27199	0.370058	3.43728	0.00058759	0.00446229
P2RY12	ENSG00000169313	protein_coding	52.4889	1.27169	0.264046	4.81616	1.4635e-06	3.83627e-05
AC068580.1	ENSG00000229512	lncRNA	24.9939	1.27156	0.202078	6.29243	3.12543e-10	4.34062e-08
IGHD4-11	ENSG00000232543	IG_D_gene	35.0103	1.27121	0.316309	4.0189	5.84715e-05	0.000727863
AC024028.1	ENSG00000228334	lncRNA	0.898409	1.26913	0.494533	2.56631	0.0102787	0.0407861
AC093520.2	ENSG00000261245	unprocessed_pseudogene	22.9429	1.26836	0.238577	5.31633	1.0588e-07	4.76706e-06
LINC02692	ENSG00000198454	lncRNA	1.9395	1.26825	0.385898	3.28648	0.00101449	0.0068202
EPPK1	ENSG00000261150	protein_coding	30.6939	1.26818	0.222387	5.70256	1.18019e-08	8.23402e-07
AC024084.1	ENSG00000230649	lncRNA	5.44783	1.26726	0.287913	4.40154	1.07484e-05	0.000190094
LRRK2	ENSG00000188906	protein_coding	1560.02	1.26561	0.303351	4.17212	3.01784e-05	0.000430455
RSPO2	ENSG00000147655	protein_coding	7.52945	1.26171	0.384293	3.2832	0.00102637	0.00688328
AC078845.1	ENSG00000232053	lncRNA	3.47267	1.26152	0.287133	4.39349	1.11547e-05	0.000195408
FCGR3A	ENSG00000203747	protein_coding	919.426	1.26108	0.253602	4.97269	6.60294e-07	2.04566e-05
AL021920.2	ENSG00000280114	unprocessed_pseudogene	3.84078	1.26086	0.428023	2.94578	0.00322141	0.016824
RPL36AP35	ENSG00000231810	processed_pseudogene	1.07265	1.26082	0.451701	2.79127	0.0052502	0.0244455
AC245884.11	ENSG00000275210	lncRNA	43.698	1.2602	0.346498	3.63695	0.000275884	0.00247619
SLC15A3	ENSG00000110446	protein_coding	654.849	1.26007	0.285244	4.41752	9.98411e-06	0.000179502
AC103831.1	ENSG00000253924	lncRNA	2.80852	1.25987	0.327505	3.84688	0.00011963	0.00129552
AC037198.2	ENSG00000278621	lncRNA	19.8606	1.25866	0.386755	3.25441	0.0011363	0.00747459
SIGLEC1	ENSG00000088827	protein_coding	758.806	1.25864	0.382773	3.28821	0.00100826	0.00678857
AC139099.2	ENSG00000262898	lncRNA	2.21485	1.25832	0.333951	3.76798	0.000164577	0.00166582
RNU4-90P	ENSG00000199643	snRNA	0.847848	1.25611	0.481612	2.60814	0.00910351	0.0372366
ERC2	ENSG00000187672	protein_coding	2.10337	1.25571	0.433013	2.89994	0.00373238	0.0188737
MIR4432HG	ENSG00000228590	lncRNA	13.9718	1.25539	0.331709	3.78461	0.000153948	0.00158208
FGR	ENSG00000000938	protein_coding	6258.52	1.25456	0.260275	4.82012	1.43472e-06	3.76778e-05
OR52K2	ENSG00000181963	protein_coding	38.1075	1.25442	0.32939	3.8083	0.000139923	0.00146459
NOX5	ENSG00000255346	protein_coding	15.4739	1.25399	0.330194	3.79774	0.000146022	0.00151557
VENTX	ENSG00000151650	protein_coding	311.852	1.25343	0.355959	3.52127	0.000429491	0.00350161
NINJ1	ENSG00000131669	protein_coding	984.584	1.25243	0.203842	6.14415	8.03953e-10	9.49801e-08
RPS20P20	ENSG00000241942	processed_pseudogene	3.14128	1.25231	0.429329	2.91691	0.00353523	0.0180829
MCF2L-AS1	ENSG00000235280	lncRNA	5.27913	1.25056	0.33753	3.70503	0.000211363	0.00201854
ITGAX	ENSG00000140678	protein_coding	6350.71	1.24942	0.216438	5.77266	7.80278e-09	5.86602e-07
EBI3	ENSG00000105246	protein_coding	17.3806	1.24929	0.289317	4.31807	1.574e-05	0.000255526
ADAMDEC1	ENSG00000134028	protein_coding	47.9825	1.24837	0.301207	4.14455	3.40485e-05	0.00047376
IFNL3P1	ENSG00000268510	unprocessed_pseudogene	7.18749	1.24792	0.359615	3.47015	0.000520164	0.00406362
SH3TC1	ENSG00000125089	protein_coding	2101.4	1.2469	0.18186	6.85638	7.06274e-12	2.14315e-09
ADGRF1	ENSG00000153292	protein_coding	10.4976	1.2463	0.381664	3.26544	0.00109293	0.00725176
ADGRG7	ENSG00000144820	protein_coding	1.57099	1.24532	0.415153	2.99968	0.00270267	0.0147368
ANO9	ENSG00000185101	protein_coding	459.01	1.24481	0.191653	6.49513	8.29617e-11	1.56402e-08
AC246787.2	ENSG00000244620	lncRNA	334.425	1.24431	0.304588	4.08523	4.40324e-05	0.000582318
AL353152.1	ENSG00000230631	lncRNA	7.75907	1.2436	0.361907	3.43623	0.000589861	0.0044725
LINC01727	ENSG00000279082	lncRNA	1.70983	1.24206	0.40221	3.08809	0.00201446	0.0117569
TPTEP1	ENSG00000100181	transcribed_unprocessed_pseudogene	325.298	1.2414	0.368263	3.37095	0.000749083	0.00538569
IGHD3-16	ENSG00000211917	IG_D_gene	103.772	1.24115	0.308645	4.02129	5.78791e-05	0.000722111
EPS8	ENSG00000151491	protein_coding	433.026	1.23868	0.269418	4.59762	4.27338e-06	9.03691e-05
SRPX2	ENSG00000102359	protein_coding	39.2118	1.23834	0.373414	3.31628	0.000912256	0.0062767
AC233976.1	ENSG00000229151	lncRNA	3.29225	1.23778	0.32928	3.75904	0.000170569	0.00171471
ZBED9	ENSG00000232040	protein_coding	3.29379	1.23724	0.381711	3.24129	0.00118988	0.00775531
AL356056.2	ENSG00000231187	lncRNA	4.86874	1.23372	0.302653	4.07636	4.57463e-05	0.000600503
UPP1	ENSG00000183696	protein_coding	840.833	1.23279	0.222288	5.54593	2.92388e-08	1.66714e-06
CD101	ENSG00000134256	protein_coding	408.334	1.23201	0.267486	4.60588	4.10721e-06	8.74815e-05
LY6G6E	ENSG00000255552	protein_coding	14.1808	1.23161	0.352299	3.49593	0.000472419	0.00377042
LILRB3	ENSG00000204577	protein_coding	894.82	1.23083	0.24663	4.99057	6.02011e-07	1.89559e-05
RBMS3-AS2	ENSG00000203506	lncRNA	6.54977	1.23071	0.339189	3.62838	0.000285207	0.00254287
AC022239.1	ENSG00000269954	lncRNA	28.8716	1.22889	0.336309	3.65406	0.000258121	0.00235999
NOS2P2	ENSG00000167494	transcribed_unprocessed_pseudogene	0.483138	1.22722	0.47096	2.60578	0.00916646	0.0374253
AC022149.2	ENSG00000275432	processed_pseudogene	2.12136	1.22539	0.344595	3.55604	0.000376484	0.00315002
CARD17	ENSG00000255221	protein_coding	9.77958	1.22481	0.274287	4.46544	7.99048e-06	0.000150001
VPREB1	ENSG00000169575	protein_coding	69.5733	1.22347	0.404242	3.02658	0.00247338	0.0137938
TMEM244	ENSG00000203756	protein_coding	0.739733	1.22055	0.40142	3.04059	0.00236118	0.0133088
SLC46A2	ENSG00000119457	protein_coding	76.9562	1.21973	0.248697	4.90447	9.36793e-07	2.67587e-05
IGHD4-17	ENSG00000227800	IG_D_gene	26.5883	1.21868	0.321088	3.79548	0.000147355	0.0015256
IGHD5-24	ENSG00000211909	IG_D_gene	13.3182	1.21843	0.393564	3.09589	0.00196226	0.011519
SLITRK1	ENSG00000178235	protein_coding	0.899188	1.21794	0.452325	2.69262	0.00708933	0.0307408
SLC7A7	ENSG00000155465	protein_coding	1752.44	1.21759	0.274379	4.43764	9.09525e-06	0.000166438
AC019117.1	ENSG00000236039	lncRNA	5.47035	1.21693	0.341737	3.56101	0.000369436	0.00310454
MARCO	ENSG00000019169	protein_coding	164.222	1.21581	0.391582	3.10486	0.00190368	0.0112302
IGHD4-4	ENSG00000233655	IG_D_gene	37.7095	1.21568	0.324992	3.74066	0.000183536	0.00181107
MAS1	ENSG00000130368	protein_coding	38.058	1.213	0.348449	3.48115	0.000499271	0.00393955
CYTH4	ENSG00000100055	protein_coding	4287.44	1.21293	0.175089	6.92752	4.28294e-12	1.4824e-09
OR51B4	ENSG00000183251	protein_coding	3.54742	1.21234	0.317365	3.82	0.000133451	0.00141374
CHST15	ENSG00000182022	protein_coding	1286.87	1.21139	0.290528	4.16962	3.05105e-05	0.000434353
AL683842.1	ENSG00000232334	processed_pseudogene	18.1089	1.21081	0.330511	3.66344	0.000248848	0.00229906
NUDT11	ENSG00000196368	protein_coding	20.5875	1.21046	0.442266	2.73695	0.00620108	0.0277586
PHOSPHO1	ENSG00000173868	protein_coding	231.597	1.21038	0.234825	5.15437	2.54484e-07	9.42675e-06
AIM2	ENSG00000163568	protein_coding	117.189	1.20911	0.234244	5.16173	2.44679e-07	9.13997e-06
CASP1P2	ENSG00000254750	unprocessed_pseudogene	5.13847	1.20599	0.28805	4.18674	2.82986e-05	0.000409007
DGKK	ENSG00000274588	protein_coding	9.31489	1.20391	0.305829	3.93653	8.26667e-05	0.000961004
TNFRSF1B	ENSG00000028137	protein_coding	5236.62	1.20351	0.231279	5.20371	1.95348e-07	7.64531e-06
OVCH1	ENSG00000187950	protein_coding	12.8465	1.20319	0.399568	3.01123	0.00260191	0.0143267
TYMP	ENSG00000025708	protein_coding	2683.46	1.20138	0.244498	4.91364	8.94023e-07	2.57696e-05
IGHD6-25	ENSG00000225825	IG_D_gene	13.067	1.20043	0.369845	3.24576	0.00117137	0.00765846
GPBAR1	ENSG00000179921	protein_coding	297.769	1.19882	0.258501	4.63759	3.52492e-06	7.781e-05
DPP4-DT	ENSG00000230918	lncRNA	1.03945	1.19857	0.397094	3.01834	0.00254162	0.0140597
AL359551.1	ENSG00000231877	lncRNA	2.61675	1.19797	0.464286	2.58025	0.00987298	0.0395839
PGM5	ENSG00000154330	protein_coding	37.9609	1.19753	0.23059	5.19332	2.06577e-07	8.01398e-06
SIGLEC10	ENSG00000142512	protein_coding	1000.67	1.19639	0.180059	6.64442	3.04419e-11	7.02431e-09
HSPA6	ENSG00000173110	protein_coding	107.707	1.19623	0.253286	4.72285	2.32563e-06	5.60263e-05
AC116353.1	ENSG00000200235	snoRNA	5.55772	1.19579	0.418077	2.86022	0.00423345	0.0208163
AC020634.2	ENSG00000273123	lncRNA	1.61958	1.19389	0.463608	2.57521	0.0100181	0.0400424
AC021766.1	ENSG00000280365	TEC	21.058	1.19325	0.385335	3.09665	0.0019572	0.0114908
CHIT1	ENSG00000133063	protein_coding	45.6502	1.19218	0.297488	4.00749	6.13678e-05	0.000758164
KCNJ2-AS1	ENSG00000267365	lncRNA	8.94436	1.19216	0.323402	3.68631	0.000227529	0.00214382
ELOAP1	ENSG00000235640	processed_pseudogene	10.2321	1.19127	0.393416	3.02802	0.00246165	0.0137474
BCL6	ENSG00000113916	protein_coding	2383.6	1.18911	0.219986	5.40539	6.46676e-08	3.17445e-06
CASC8	ENSG00000246228	lncRNA	3.42281	1.18901	0.324104	3.66861	0.000243877	0.00226367
GPAA1P2	ENSG00000230596	transcribed_processed_pseudogene	1.64582	1.18811	0.351792	3.37732	0.000731966	0.00529009
ASGR2	ENSG00000161944	protein_coding	258.829	1.1873	0.323871	3.66596	0.000246408	0.00227999
ADAM29	ENSG00000168594	protein_coding	1.65071	1.18659	0.360338	3.29299	0.000991285	0.00669997
LINC01644	ENSG00000218357	lncRNA	1.62374	1.18571	0.330596	3.58657	0.000335052	0.00287452
KIR2DL3	ENSG00000243772	protein_coding	8.836	1.18491	0.25246	4.69346	2.68617e-06	6.29992e-05
FOXD4L4	ENSG00000184659	protein_coding	2.12153	1.1829	0.373438	3.16759	0.00153709	0.00950504
FGD2	ENSG00000146192	protein_coding	2438.11	1.18217	0.255592	4.62522	3.74196e-06	8.13844e-05
ABO	ENSG00000175164	protein_coding	1406.79	1.18148	0.357636	3.30357	0.000954611	0.00649349
CXCL10	ENSG00000169245	protein_coding	27.4289	1.18123	0.31529	3.74648	0.000179332	0.00178061
AC010247.2	ENSG00000259436	lncRNA	117.358	1.18027	0.199174	5.92582	3.10734e-09	2.83261e-07
KIAA1217	ENSG00000120549	protein_coding	196.327	1.17969	0.375098	3.145	0.00166084	0.0100892
CRYGD	ENSG00000118231	protein_coding	29.316	1.17966	0.427016	2.76257	0.00573477	0.0261683
PF4V1	ENSG00000109272	protein_coding	2.83162	1.17871	0.469353	2.51135	0.0120271	0.04595
CXCL5	ENSG00000163735	protein_coding	9.62656	1.17784	0.34607	3.40349	0.000665314	0.00492159
UNC93B5	ENSG00000184795	unprocessed_pseudogene	2.51507	1.17752	0.296198	3.97545	7.0245e-05	0.000844064
IFITM10	ENSG00000244242	protein_coding	116.969	1.17736	0.23734	4.96063	7.02655e-07	2.14688e-05
CALCRL	ENSG00000064989	protein_coding	587.459	1.17668	0.314904	3.73662	0.000186508	0.00183253
IGHD3-10	ENSG00000211923	IG_D_gene	35.1621	1.1766	0.321834	3.65592	0.00025626	0.00234974
LINC00544	ENSG00000122043	lncRNA	2.71686	1.17486	0.307525	3.82039	0.000133239	0.00141252
TMEM176A	ENSG00000002933	protein_coding	400.837	1.17427	0.352223	3.33389	0.000856393	0.00597305
CX3CR1	ENSG00000168329	protein_coding	3420	1.17049	0.30721	3.81005	0.000138936	0.00145618
IGHD5-12	ENSG00000211921	IG_D_gene	51.7827	1.17026	0.32075	3.6485	0.000263775	0.00239713
ITGAM	ENSG00000169896	protein_coding	5247.29	1.17006	0.229442	5.09958	3.40415e-07	1.19032e-05
LINC01228	ENSG00000261082	lncRNA	0.638719	1.16949	0.424252	2.7566	0.00584065	0.0265666
SLC8A1	ENSG00000183023	protein_coding	714.503	1.16934	0.30677	3.81178	0.000137972	0.00144951
SETBP1-DT	ENSG00000267414	lncRNA	10.873	1.16777	0.297556	3.92454	8.68959e-05	0.000998896
CLEC4A	ENSG00000111729	protein_coding	310.969	1.16711	0.253292	4.60776	4.07021e-06	8.69444e-05
RRAS	ENSG00000126458	protein_coding	379.504	1.16665	0.184225	6.33276	2.4081e-10	3.53974e-08
IL4I1	ENSG00000104951	protein_coding	67.8578	1.16576	0.249407	4.67412	2.95223e-06	6.77512e-05
AC027288.3	ENSG00000257894	lncRNA	2.47585	1.16411	0.374049	3.11219	0.00185703	0.0110077
SMPD5	ENSG00000204791	transcribed_unitary_pseudogene	27.9509	1.16106	0.251874	4.60967	4.03302e-06	8.6358e-05
RPSAP33	ENSG00000226765	processed_pseudogene	3.72496	1.16089	0.345879	3.35636	0.000789755	0.00561905
AL590068.1	ENSG00000228800	lncRNA	2.68668	1.15731	0.308858	3.74705	0.000178927	0.00177776
PHLDA2	ENSG00000181649	protein_coding	22.3304	1.15677	0.268324	4.31108	1.62457e-05	0.000262197
SLED1	ENSG00000249138	transcribed_processed_pseudogene	121.644	1.1567	0.26735	4.32655	1.51464e-05	0.000248255
TMEM176B	ENSG00000106565	protein_coding	669.498	1.15565	0.361696	3.19509	0.00139787	0.0088244
JAKMIP2	ENSG00000176049	protein_coding	171.718	1.15525	0.289239	3.99411	6.49386e-05	0.000793126
TCIRG1	ENSG00000110719	protein_coding	7194.48	1.15506	0.164295	7.03041	2.05933e-12	8.07384e-10
TMIGD3	ENSG00000121933	protein_coding	121.995	1.15388	0.22104	5.22024	1.78691e-07	7.15133e-06
LINC01731	ENSG00000234283	lncRNA	2.21282	1.1536	0.433453	2.66142	0.00778122	0.0329792
LILRA4	ENSG00000239961	protein_coding	81.9506	1.15348	0.312219	3.69447	0.000220348	0.0020877
AC239367.3	ENSG00000237926	unprocessed_pseudogene	2.55705	1.15243	0.32471	3.54911	0.000386539	0.00321835
VSIG4	ENSG00000155659	protein_coding	718.261	1.15191	0.335838	3.42995	0.000603685	0.00455003
LRRK2-DT	ENSG00000225342	lncRNA	14.999	1.15149	0.283486	4.0619	4.86746e-05	0.000631691
OR2M3	ENSG00000228198	protein_coding	1.62356	1.15127	0.438396	2.62609	0.00863709	0.0357936
VCAN-AS1	ENSG00000249835	lncRNA	120.244	1.14959	0.413598	2.77949	0.00544451	0.025135
AL844908.1	ENSG00000272825	lncRNA	28.1348	1.14939	0.226532	5.07384	3.89877e-07	1.33897e-05
CEACAM22P	ENSG00000230666	transcribed_unprocessed_pseudogene	6.9095	1.14875	0.332757	3.45221	0.000556014	0.00427881
KRT73-AS1	ENSG00000257495	lncRNA	7.45783	1.14833	0.269228	4.26527	1.99656e-05	0.000310038
GAL3ST1	ENSG00000128242	protein_coding	10.9199	1.14782	0.266433	4.30809	1.64667e-05	0.000265571
CRISPLD2	ENSG00000103196	protein_coding	604.094	1.14722	0.285716	4.01526	5.93812e-05	0.000736571
APBA1	ENSG00000107282	protein_coding	242.773	1.14677	0.36647	3.12923	0.00175268	0.0105158
AC087741.1	ENSG00000262580	lncRNA	246.886	1.14632	0.234313	4.89225	9.96909e-07	2.8042e-05
LINC01700	ENSG00000232837	lncRNA	6.76716	1.14579	0.292405	3.91851	8.90999e-05	0.00101908
CTSD	ENSG00000117984	protein_coding	12338.4	1.14541	0.180389	6.34968	2.1576e-10	3.2529e-08
PDK4	ENSG00000004799	protein_coding	392.002	1.14493	0.326619	3.50539	0.000455939	0.00366796
CYP27A1	ENSG00000135929	protein_coding	306.907	1.14395	0.363278	3.14897	0.00163847	0.00998477
MIR4648	ENSG00000264357	miRNA	3.09627	1.13983	0.275513	4.13713	3.51674e-05	0.000485365
ADGRE1	ENSG00000174837	protein_coding	1332.39	1.13951	0.256767	4.43793	9.08282e-06	0.000166279
CCDC148-AS1	ENSG00000227480	lncRNA	1.95999	1.13916	0.408221	2.79055	0.00526189	0.0244871
TMEM196	ENSG00000173452	protein_coding	2.96797	1.13875	0.460397	2.47341	0.0133831	0.0498496
TNFAIP2	ENSG00000185215	protein_coding	5890.12	1.13735	0.21882	5.19763	2.01847e-07	7.86494e-06
AC245517.4	ENSG00000236118	unprocessed_pseudogene	1.58977	1.13714	0.427019	2.66297	0.00774547	0.0328811
DDX11L5	ENSG00000236875	unprocessed_pseudogene	1.7341	1.13703	0.41449	2.7432	0.0060843	0.027363
MIR4319	ENSG00000265957	miRNA	4.36568	1.13684	0.444119	2.55976	0.0104745	0.0413925
LTF	ENSG00000012223	protein_coding	870.345	1.13604	0.425406	2.67049	0.00757404	0.0323333
MORC1	ENSG00000114487	protein_coding	11.9414	1.13495	0.343105	3.30787	0.000940093	0.00642037
AP003064.2	ENSG00000255446	lncRNA	11.4891	1.13459	0.342973	3.30809	0.000939335	0.00641717
LRP1	ENSG00000123384	protein_coding	9116.3	1.1343	0.314351	3.60837	0.000308123	0.00269406
MST1R	ENSG00000164078	protein_coding	67.48	1.13343	0.314699	3.60165	0.000316205	0.00274503
IGHD3-22	ENSG00000211911	IG_D_gene	23.9324	1.1332	0.322654	3.51214	0.00044452	0.003597
HAUS1P1	ENSG00000251453	processed_pseudogene	21.282	1.13118	0.336859	3.35802	0.000785018	0.00559412
LILRA1	ENSG00000104974	protein_coding	1348.95	1.12936	0.265337	4.25633	2.07813e-05	0.000320346
KNDC1	ENSG00000171798	protein_coding	23.8592	1.12906	0.28443	3.96954	7.20126e-05	0.000861565
APCDD1	ENSG00000154856	protein_coding	83.6312	1.12893	0.299939	3.76387	0.000167305	0.00168764
RGS2	ENSG00000116741	protein_coding	2406.06	1.12828	0.264754	4.26163	2.02945e-05	0.000314593
AC073358.1	ENSG00000248374	unprocessed_pseudogene	4.59226	1.12731	0.356218	3.16466	0.00155262	0.00958153
ATP10A	ENSG00000206190	protein_coding	1100.48	1.12552	0.26208	4.29456	1.7504e-05	0.000278449
AC131097.1	ENSG00000215023	lncRNA	3.167	1.12524	0.355733	3.16316	0.00156067	0.00962049
AL137186.1	ENSG00000229664	lncRNA	9.05032	1.12496	0.365074	3.08146	0.00205986	0.0119542
HCK	ENSG00000101336	protein_coding	3426.84	1.12491	0.203465	5.52875	3.22515e-08	1.81324e-06
POU5F1P3	ENSG00000235602	processed_pseudogene	48.6579	1.12238	0.180505	6.218	5.03536e-10	6.41039e-08
AL354719.1	ENSG00000218813	processed_pseudogene	0.473438	1.12069	0.451589	2.48166	0.0130774	0.0490117
LEF1-AS1	ENSG00000232021	lncRNA	17.6719	1.12025	0.261442	4.28489	1.82831e-05	0.000288563
VCAN	ENSG00000038427	protein_coding	28600.2	1.11805	0.366431	3.05118	0.00227941	0.0129584
ADCY6-DT	ENSG00000257660	lncRNA	1.61057	1.11788	0.410963	2.72015	0.00652526	0.0288552
MSC	ENSG00000178860	protein_coding	23.2429	1.11731	0.301453	3.70642	0.000210212	0.00201276
LINC00355	ENSG00000227674	lncRNA	17.5153	1.11729	0.332336	3.36192	0.000774018	0.00552729
ADAP2	ENSG00000184060	protein_coding	707.122	1.11715	0.263178	4.24486	2.18731e-05	0.000334614
AC084871.1	ENSG00000251139	lncRNA	175.546	1.11641	0.25673	4.34857	1.3703e-05	0.000229175
AL353597.2	ENSG00000229559	transcribed_processed_pseudogene	3.44607	1.11623	0.338594	3.29667	0.000978387	0.00662775
TMEM63C	ENSG00000165548	protein_coding	91.2862	1.1155	0.309493	3.60427	0.00031303	0.0027262
BCL2A1	ENSG00000140379	protein_coding	458.22	1.11437	0.239897	4.6452	3.39746e-06	7.53342e-05
TLR8	ENSG00000101916	protein_coding	1392.26	1.11409	0.35482	3.13988	0.0016902	0.0102226
AP002365.1	ENSG00000271022	processed_pseudogene	2.48677	1.10989	0.295839	3.75166	0.00017567	0.00175231
TRAV23DV6	ENSG00000211803	TR_V_gene	7.42276	1.10825	0.281091	3.94267	8.0579e-05	0.000943169
FCGR3B	ENSG00000162747	protein_coding	129.524	1.10803	0.376836	2.94035	0.00327845	0.0170456
XXYLT1-AS2	ENSG00000230266	lncRNA	47.0713	1.10621	0.23179	4.77246	1.8199e-06	4.6099e-05
ADAM8	ENSG00000151651	protein_coding	3199.32	1.10553	0.212053	5.21345	1.85356e-07	7.31892e-06
SLC26A11	ENSG00000181045	protein_coding	191.213	1.10418	0.197512	5.59042	2.26526e-08	1.35125e-06
AC133919.1	ENSG00000260507	lncRNA	2.09984	1.10415	0.379863	2.90672	0.00365244	0.0185588
AL158151.3	ENSG00000235007	protein_coding	1.95587	1.1039	0.273024	4.04323	5.27196e-05	0.000671159
ESPNP	ENSG00000268869	transcribed_unprocessed_pseudogene	8.66438	1.10078	0.331643	3.31916	0.000902873	0.00622862
KIAA0513	ENSG00000135709	protein_coding	1333.1	1.10035	0.202231	5.44106	5.2963e-08	2.69704e-06
AC018695.7	ENSG00000279907	TEC	41.8666	1.10024	0.338353	3.25174	0.00114699	0.00753711
AC138207.1	ENSG00000230113	lncRNA	18.0128	1.09942	0.297239	3.69876	0.000216656	0.00206021
KRT74	ENSG00000170484	protein_coding	1.23838	1.09915	0.366477	2.99924	0.00270657	0.0147472
CYP27C1	ENSG00000186684	protein_coding	3.58653	1.09856	0.31469	3.49091	0.000481372	0.00382533
SIGLEC16	ENSG00000161643	polymorphic_pseudogene	133.43	1.09491	0.253284	4.32288	1.54008e-05	0.000251679
EPHB2	ENSG00000133216	protein_coding	110.509	1.09446	0.34854	3.14013	0.00168872	0.0102165
SGSH	ENSG00000181523	protein_coding	834.61	1.09394	0.229018	4.77667	1.78224e-06	4.53524e-05
PGM5P3-AS1	ENSG00000277631	lncRNA	0.657928	1.09279	0.414936	2.63363	0.00844763	0.0351942
AP002414.3	ENSG00000267478	processed_pseudogene	0.555818	1.09196	0.350456	3.11582	0.00183435	0.0109025
MTCYBP23	ENSG00000259671	processed_pseudogene	18.6109	1.0917	0.379141	2.8794	0.00398436	0.0198648
GAL3ST2	ENSG00000154252	protein_coding	15.1512	1.09163	0.268028	4.07284	4.64443e-05	0.000607505
SYT15	ENSG00000204176	protein_coding	14.8224	1.09144	0.215458	5.06566	4.06992e-07	1.38807e-05
TMCC2	ENSG00000133069	protein_coding	869.883	1.09119	0.299711	3.6408	0.000271796	0.00245292
CD300A	ENSG00000167851	protein_coding	1417.65	1.09012	0.163463	6.66888	2.57757e-11	6.08857e-09
SPATC1	ENSG00000186583	protein_coding	54.5327	1.08892	0.253507	4.29543	1.74354e-05	0.000277557
AC026469.1	ENSG00000275088	lncRNA	3.15642	1.08872	0.296485	3.67208	0.000240584	0.00224061
MYT1	ENSG00000196132	protein_coding	42.9088	1.0879	0.327164	3.32524	0.000883439	0.00612408
NOXA1	ENSG00000188747	protein_coding	263.455	1.08727	0.213912	5.08282	3.7188e-07	1.28513e-05
PLCH2	ENSG00000149527	protein_coding	152.346	1.08685	0.190758	5.69753	1.21557e-08	8.42535e-07
AP000812.2	ENSG00000255860	unprocessed_pseudogene	2.03989	1.08669	0.394725	2.75304	0.00590447	0.0267689
RN7SL138P	ENSG00000266274	misc_RNA	45.9456	1.08628	0.290504	3.73931	0.000184526	0.00181761
KIR3DL2	ENSG00000240403	protein_coding	9.91168	1.08561	0.239976	4.52384	6.07284e-06	0.000120442
AL158055.1	ENSG00000226530	lncRNA	2.48955	1.0849	0.422343	2.56877	0.010206	0.0405811
FO681492.1	ENSG00000277758	protein_coding	4.11649	1.08374	0.27759	3.90408	9.45839e-05	0.00106815
BEND4	ENSG00000188848	protein_coding	553.782	1.08319	0.374936	2.88899	0.00386482	0.0193867
FFAR2	ENSG00000126262	protein_coding	99.3432	1.08267	0.294274	3.67912	0.000234043	0.00219075
PLEC	ENSG00000178209	protein_coding	14725.5	1.0826	0.165512	6.54092	6.11435e-11	1.22572e-08
AFAP1L2	ENSG00000169129	protein_coding	85.1913	1.0824	0.229333	4.71977	2.36113e-06	5.66658e-05
AL021578.1	ENSG00000275894	lncRNA	4.99204	1.08233	0.362068	2.98929	0.00279629	0.0150894
CALHM3	ENSG00000183128	protein_coding	2.26613	1.08193	0.255243	4.23883	2.24685e-05	0.000341952
MME	ENSG00000196549	protein_coding	91.4888	1.08032	0.301035	3.58868	0.000332362	0.00285748
AC007278.2	ENSG00000236525	lncRNA	30.9353	1.08009	0.277526	3.89186	9.94786e-05	0.00111321
LTB	ENSG00000227507	protein_coding	418.106	1.07944	0.177952	6.06591	1.31211e-09	1.39401e-07
IGHD4-23	ENSG00000227196	IG_D_gene	10.2731	1.07832	0.382653	2.818	0.00483232	0.0229751
CTAGE8	ENSG00000244693	protein_coding	0.986728	1.07819	0.391895	2.75121	0.00593756	0.0268804
AC079602.3	ENSG00000279001	TEC	0.532647	1.07769	0.406892	2.64859	0.00808283	0.0339876
C17orf77	ENSG00000182352	lncRNA	5.15738	1.07684	0.361018	2.98279	0.00285634	0.0153325
CLEC4F	ENSG00000152672	protein_coding	10.9595	1.0759	0.42325	2.542	0.0110221	0.0429816
TSPAN32	ENSG00000064201	protein_coding	3839.22	1.07203	0.159621	6.71607	1.86689e-11	4.75339e-09
LINC00607	ENSG00000235770	lncRNA	8.32006	1.07059	0.290795	3.68159	0.000231783	0.00217557
RADX	ENSG00000147231	protein_coding	47.1455	1.07057	0.278592	3.84278	0.000121647	0.00131127
HS6ST3	ENSG00000185352	protein_coding	3.032	1.07053	0.395743	2.70511	0.00682822	0.0298747
GIMAP8	ENSG00000171115	protein_coding	754.582	1.07027	0.253841	4.2163	2.48341e-05	0.000370297
AL606491.1	ENSG00000225643	lncRNA	9.16248	1.06999	0.211032	5.07026	3.97281e-07	1.36123e-05
TTC22	ENSG00000006555	protein_coding	70.1735	1.06969	0.213031	5.02127	5.13322e-07	1.66973e-05
AC096536.1	ENSG00000237453	lncRNA	2.27948	1.06966	0.339022	3.15512	0.00160432	0.00983753
AGR2	ENSG00000106541	protein_coding	26.8471	1.06936	0.402526	2.65662	0.00789275	0.0333657
AL353597.1	ENSG00000227920	lncRNA	7.20244	1.06927	0.330537	3.23495	0.00121663	0.00789057
AC079325.1	ENSG00000236770	unprocessed_pseudogene	4.52178	1.06755	0.228459	4.6728	2.97118e-06	6.80113e-05
GRM7-AS1	ENSG00000236202	lncRNA	1.53086	1.06684	0.385295	2.76888	0.00562502	0.0257709
IL2RA	ENSG00000134460	protein_coding	405.239	1.0661	0.324327	3.28713	0.00101216	0.0068107
TUBB7P	ENSG00000251297	unprocessed_pseudogene	1.69711	1.06586	0.410124	2.59889	0.00935267	0.0380034
LYNX1	ENSG00000180155	protein_coding	59.0767	1.06453	0.29716	3.58236	0.000340505	0.00291167
PANX3	ENSG00000154143	protein_coding	1.08478	1.06391	0.414183	2.56871	0.0102079	0.040585
PSD2	ENSG00000146005	protein_coding	26.9396	1.06374	0.259163	4.1045	4.05182e-05	0.000543798
MYOF	ENSG00000138119	protein_coding	1345.88	1.06063	0.309969	3.42173	0.000622238	0.00466604
MIR4715	ENSG00000266517	miRNA	2.787	1.0603	0.360354	2.94238	0.00325696	0.0169617
CD300LB	ENSG00000178789	protein_coding	602.835	1.06019	0.292552	3.62393	0.000290165	0.00257722
BATF2	ENSG00000168062	protein_coding	41.0907	1.06016	0.23841	4.44677	8.71692e-06	0.000161314
COL6A2	ENSG00000142173	protein_coding	422.021	1.05952	0.274202	3.864	0.000111547	0.00122293
AC091965.1	ENSG00000249159	lncRNA	7.3182	1.05935	0.362797	2.91995	0.00350088	0.0179368
MAP7D2	ENSG00000184368	protein_coding	32.7887	1.05831	0.270797	3.90814	9.3011e-05	0.00105437
LAMA3	ENSG00000053747	protein_coding	71.431	1.05757	0.307734	3.43664	0.000588983	0.00446887
VWA2	ENSG00000165816	protein_coding	9.99726	1.05732	0.416362	2.53943	0.0111034	0.0431953
CGN	ENSG00000143375	protein_coding	15.4678	1.05721	0.285304	3.70555	0.000210934	0.00201618
TFEB	ENSG00000112561	protein_coding	719.277	1.05698	0.179317	5.89447	3.75897e-09	3.30424e-07
CATSPERB	ENSG00000133962	protein_coding	22.6186	1.05678	0.272709	3.87513	0.00010657	0.00117769
SH3BP1	ENSG00000100092	protein_coding	3573.69	1.0561	0.115388	9.1526	5.55819e-20	3.91015e-16
INPP4B	ENSG00000109452	protein_coding	1113.83	1.05573	0.248462	4.24907	2.14659e-05	0.00032884
MYLK-AS2	ENSG00000250174	lncRNA	3.07914	1.05536	0.376481	2.80322	0.00505946	0.023795
AC104073.2	ENSG00000237026	processed_pseudogene	0.50806	1.05472	0.405735	2.59952	0.00933547	0.0379474
AC104667.1	ENSG00000227107	lncRNA	5.99462	1.05461	0.385177	2.738	0.0061814	0.02769
FLJ40194	ENSG00000177369	lncRNA	9.51139	1.05448	0.195037	5.40657	6.42435e-08	3.16594e-06
LFNG	ENSG00000106003	protein_coding	968.953	1.05396	0.192458	5.47633	4.34229e-08	2.315e-06
RORC	ENSG00000143365	protein_coding	28.5092	1.05298	0.202859	5.19069	2.09518e-07	8.09267e-06
ABCB1	ENSG00000085563	protein_coding	559.973	1.05226	0.28064	3.7495	0.00017719	0.00176484
KCNQ1	ENSG00000053918	protein_coding	571.689	1.05199	0.230136	4.57115	4.85046e-06	9.95783e-05
S1PR5	ENSG00000180739	protein_coding	94.5815	1.05183	0.214879	4.89499	9.83103e-07	2.77064e-05
AP004608.1	ENSG00000255545	lncRNA	2.58756	1.05126	0.302012	3.48086	0.000499798	0.00394206
KRT17P8	ENSG00000256937	processed_pseudogene	19.0611	1.0511	0.224905	4.67354	2.96058e-06	6.78545e-05
APOA2	ENSG00000158874	protein_coding	59.9918	1.05046	0.243633	4.31166	1.62033e-05	0.000261609
AC009041.1	ENSG00000260496	lncRNA	3.75245	1.04781	0.265149	3.95177	7.75761e-05	0.000914544
LINC01547	ENSG00000183250	lncRNA	128.498	1.04764	0.184139	5.68942	1.27473e-08	8.71517e-07
CEACAMP3	ENSG00000239736	transcribed_unprocessed_pseudogene	12.9231	1.04754	0.2597	4.03367	5.49123e-05	0.000692507
AC018552.3	ENSG00000261633	lncRNA	5.68138	1.04717	0.345892	3.02745	0.00246629	0.0137674
MIR8071-1	ENSG00000274172	miRNA	1.19321	1.04614	0.393573	2.65805	0.00785939	0.0332469
CLNK	ENSG00000109684	protein_coding	149.604	1.04544	0.30949	3.37795	0.000730276	0.00528133
AL590326.1	ENSG00000279140	TEC	3.66016	1.04455	0.248999	4.19501	2.72857e-05	0.000397513
AL355076.3	ENSG00000258878	processed_pseudogene	2.51824	1.04443	0.301461	3.46456	0.000531107	0.00413163
TRBV2	ENSG00000226660	TR_V_gene	14.3889	1.04382	0.252217	4.1386	3.4943e-05	0.000483171
RNA5SP387	ENSG00000201096	rRNA_pseudogene	4.16928	1.04334	0.310563	3.35952	0.000780779	0.00556839
GNGT2	ENSG00000167083	protein_coding	45.0745	1.04297	0.205274	5.08086	3.75729e-07	1.29641e-05
PCED1CP	ENSG00000231254	processed_pseudogene	1.72307	1.04073	0.416746	2.49727	0.0125153	0.0473499
CRHBP	ENSG00000145708	protein_coding	513.397	1.04048	0.241008	4.3172	1.58023e-05	0.000256348
KCNMB1	ENSG00000145936	protein_coding	302.802	1.04022	0.218333	4.76436	1.89453e-06	4.74468e-05
GLYATL2	ENSG00000156689	protein_coding	9.53731	1.03821	0.329861	3.14741	0.00164724	0.0100272
TRAV10	ENSG00000211784	TR_V_gene	3.73989	1.03757	0.327604	3.16715	0.00153942	0.00951477
IGHJ3P	ENSG00000237111	IG_J_pseudogene	26.9839	1.03495	0.248788	4.15995	3.1832e-05	0.000449411
OR52K1	ENSG00000196778	protein_coding	11.7374	1.03306	0.34473	2.99672	0.002729	0.0148199
ITGB3	ENSG00000259207	protein_coding	335.579	1.03241	0.330894	3.12006	0.00180811	0.010774
SEPTIN9-DT	ENSG00000263718	lncRNA	1.16857	1.0322	0.335252	3.07887	0.0020779	0.0120352
ALOX15P1	ENSG00000274114	transcribed_unprocessed_pseudogene	9.00421	1.03197	0.216353	4.76988	1.8434e-06	4.64288e-05
OLFML2A	ENSG00000185585	protein_coding	656.479	1.03114	0.332696	3.09934	0.0019395	0.0114187
AC007040.2	ENSG00000258881	protein_coding	8.99713	1.03087	0.293217	3.51572	0.000438571	0.00355927
SH2D3C	ENSG00000095370	protein_coding	2541.76	1.03019	0.129323	7.96601	1.63882e-15	2.34208e-12
TTC16	ENSG00000167094	protein_coding	72.9414	1.02979	0.198681	5.18312	2.1821e-07	8.37001e-06
CEBPB	ENSG00000172216	protein_coding	1433.62	1.02935	0.204124	5.04279	4.58803e-07	1.52945e-05
SPATA2P1	ENSG00000228319	processed_pseudogene	4.28164	1.02935	0.39065	2.63497	0.00841449	0.0350925
PPM1J	ENSG00000155367	protein_coding	40.049	1.02923	0.334189	3.07978	0.00207152	0.0120045
GZMH	ENSG00000100450	protein_coding	132.215	1.02901	0.237454	4.33352	1.46744e-05	0.000241951
AL157935.2	ENSG00000257524	protein_coding	29.5494	1.02724	0.170643	6.01983	1.74598e-09	1.77007e-07
PTP4A3	ENSG00000184489	protein_coding	640.946	1.02719	0.229411	4.47752	7.5514e-06	0.000143645
AHRR	ENSG00000063438	protein_coding	59.4751	1.02515	0.221921	4.61944	3.84768e-06	8.32343e-05
MFAP5	ENSG00000197614	protein_coding	3.16949	1.02502	0.333843	3.07035	0.00213806	0.0123032
RNA5SP449	ENSG00000252680	rRNA_pseudogene	7.13858	1.02468	0.273443	3.74732	0.000178731	0.00177661
CYP1B1-AS1	ENSG00000232973	lncRNA	36.1248	1.02385	0.264175	3.87563	0.000106349	0.00117588
OASL	ENSG00000135114	protein_coding	141.697	1.02304	0.233237	4.38626	1.15316e-05	0.000200133
IGHD2-21	ENSG00000211912	IG_D_gene	18.257	1.02289	0.358808	2.85079	0.00436105	0.0213089
LINC02141	ENSG00000261807	lncRNA	4.11329	1.02214	0.408491	2.50222	0.0123416	0.0468526
LRP1B	ENSG00000168702	protein_coding	13.5279	1.02204	0.384135	2.66063	0.0077995	0.0330377
ADAMTS10	ENSG00000142303	protein_coding	878.261	1.02044	0.249086	4.09675	4.1899e-05	0.000557935
NPBWR2	ENSG00000125522	protein_coding	3.88527	1.01865	0.320404	3.17927	0.00147647	0.00920462
SETBP1	ENSG00000152217	protein_coding	841.56	1.01695	0.322135	3.15689	0.00159459	0.00979281
SYDE2	ENSG00000097096	protein_coding	28.6342	1.01691	0.278293	3.65411	0.000258079	0.00235999
MKRN7P	ENSG00000225849	transcribed_processed_pseudogene	7.92777	1.01672	0.404431	2.51396	0.0119385	0.0456984
NCF1	ENSG00000158517	protein_coding	922.681	1.0165	0.293116	3.46792	0.000524502	0.00408886
FZD6	ENSG00000164930	protein_coding	419.609	1.01584	0.256674	3.95772	7.5669e-05	0.000896354
MIR8071-2	ENSG00000277030	miRNA	4.57254	1.01535	0.28268	3.59187	0.000328313	0.00282817
AL139246.5	ENSG00000272449	lncRNA	26.3021	1.01503	0.168157	6.03622	1.57768e-09	1.63309e-07
AC096734.2	ENSG00000260519	lncRNA	0.775311	1.01491	0.364808	2.78204	0.00540176	0.0249858
CRLF2	ENSG00000205755	protein_coding	270.436	1.01484	0.308908	3.28524	0.00101896	0.00684606
HBA2	ENSG00000188536	protein_coding	5620.89	1.0148	0.354899	2.85941	0.00424436	0.020863
MNX1	ENSG00000130675	protein_coding	2.79255	1.01464	0.316366	3.20716	0.00134052	0.00852312
KIR2DS4	ENSG00000221957	polymorphic_pseudogene	15.5008	1.01458	0.30226	3.35666	0.000788914	0.00561556
AP000902.1	ENSG00000266891	processed_pseudogene	43.5345	1.01408	0.232161	4.36801	1.25385e-05	0.000213652
SRC	ENSG00000197122	protein_coding	786.486	1.01398	0.19635	5.16417	2.41513e-07	9.07184e-06
FGF9	ENSG00000102678	protein_coding	4.75442	1.01389	0.289452	3.5028	0.000460402	0.00369581
SORCS3	ENSG00000156395	protein_coding	4.91209	1.01353	0.348598	2.90744	0.00364395	0.0185305
GPRIN3	ENSG00000185477	protein_coding	1174.1	1.01334	0.209673	4.83296	1.34517e-06	3.57071e-05
C10orf105	ENSG00000214688	protein_coding	29.3873	1.01304	0.233727	4.33428	1.46235e-05	0.00024138
SLC2A6	ENSG00000160326	protein_coding	495.112	1.01276	0.208181	4.86478	1.14586e-06	3.13753e-05
CKLF-CMTM1	ENSG00000254788	protein_coding	25.6438	1.01217	0.139103	7.27635	3.42961e-13	1.74646e-10
IL10RA	ENSG00000110324	protein_coding	3149.28	1.01194	0.21215	4.76991	1.8431e-06	4.64288e-05
CAMK1	ENSG00000134072	protein_coding	182.53	1.01153	0.222507	4.54604	5.46657e-06	0.000110134
SH3PXD2B	ENSG00000174705	protein_coding	278.719	1.01074	0.263124	3.84133	0.000122368	0.00131716
MSC-AS1	ENSG00000235531	lncRNA	48.9633	1.00975	0.343105	2.94298	0.00325065	0.0169328
YBX2P1	ENSG00000213438	processed_pseudogene	7.5761	1.00967	0.32686	3.08898	0.00200843	0.0117294
GPR87	ENSG00000138271	protein_coding	35.3725	1.00964	0.338409	2.98348	0.00284986	0.0153114
TOMM20P2	ENSG00000255987	processed_pseudogene	30.9064	1.00848	0.196717	5.12653	2.95133e-07	1.05958e-05
GH1	ENSG00000259384	protein_coding	9.19238	1.00802	0.242793	4.15178	3.29903e-05	0.000462229
SLC37A2	ENSG00000134955	protein_coding	640.696	1.00679	0.248777	4.04695	5.18901e-05	0.000663076
TNFRSF8	ENSG00000120949	protein_coding	109.105	1.00671	0.242644	4.1489	3.34071e-05	0.000466637
UNC93B2	ENSG00000155070	processed_pseudogene	5.87915	1.0061	0.296515	3.39307	0.000691143	0.00506194
RELT	ENSG00000054967	protein_coding	2903.91	1.0059	0.143783	6.99596	2.63452e-12	1.00618e-09
BCL3	ENSG00000069399	protein_coding	1454.24	1.00542	0.176617	5.69264	1.25087e-08	8.59184e-07
ENTPD8	ENSG00000188833	protein_coding	28.635	1.00529	0.206959	4.85744	1.18915e-06	3.24002e-05
AC007342.8	ENSG00000279741	TEC	3.54765	1.00479	0.309284	3.24875	0.00115914	0.00759891
AC127029.2	ENSG00000263489	lncRNA	1.659	1.00418	0.35351	2.84061	0.00450273	0.0218231
AL445490.1	ENSG00000225886	lncRNA	16.9924	1.00387	0.210257	4.77449	1.80167e-06	4.57156e-05
PAQR9	ENSG00000188582	protein_coding	28.9911	1.0038	0.397471	2.52548	0.0115541	0.0445422
AC107959.3	ENSG00000253616	lncRNA	15.8909	1.00374	0.252025	3.98272	6.81309e-05	0.000825603
SLC9A9	ENSG00000181804	protein_coding	271.812	1.00371	0.229924	4.36542	1.26877e-05	0.000215645
LINC02273	ENSG00000245954	lncRNA	29.6502	1.00359	0.253793	3.95437	7.67355e-05	0.000906191
UST-AS1	ENSG00000227660	lncRNA	3.81031	1.00359	0.304224	3.29884	0.000970846	0.0065827
ITGB2	ENSG00000160255	protein_coding	20188.5	1.00307	0.194931	5.14574	2.66462e-07	9.77239e-06
FXYD6	ENSG00000137726	protein_coding	287.693	1.00243	0.310245	3.23109	0.00123319	0.00797229
GIMAP4	ENSG00000133574	protein_coding	941.699	1.00206	0.264086	3.79446	0.000147967	0.00152984
AL359555.1	ENSG00000206249	lncRNA	10.8441	1.00183	0.369156	2.71383	0.00665094	0.0292637
AL591424.1	ENSG00000229926	unprocessed_pseudogene	1.73943	1.00109	0.404018	2.47783	0.0132185	0.049407
MBL3P	ENSG00000219430	unprocessed_pseudogene	0.881226	1.00079	0.399393	2.50577	0.0122184	0.0464966
MT-TM	ENSG00000210112	Mt_tRNA	50.9052	-1.00085	0.19258	-5.19704	2.02486e-07	7.88288e-06
Metazoa_SRP	ENSG00000275319	misc_RNA	0.37945	-1.00116	0.403622	-2.48044	0.0131221	0.0491213
RNU11	ENSG00000274978	snRNA	31.5454	-1.00131	0.204307	-4.90101	9.53455e-07	2.71123e-05
NPM1P1	ENSG00000267652	processed_pseudogene	2.4857	-1.00141	0.208809	-4.79584	1.61992e-06	4.18224e-05
RN7SL646P	ENSG00000242341	misc_RNA	32.8308	-1.00142	0.315217	-3.17694	0.00148836	0.00925849
CERS6-AS1	ENSG00000227617	lncRNA	25.5166	-1.00271	0.166667	-6.01626	1.78491e-09	1.79881e-07
PCDH9	ENSG00000184226	protein_coding	216.325	-1.00299	0.285811	-3.50928	0.000449315	0.00362323
SLIT3	ENSG00000184347	protein_coding	17.3121	-1.00395	0.309768	-3.24097	0.00119125	0.00776117
NPM1P48	ENSG00000231821	processed_pseudogene	2.64645	-1.00417	0.183707	-5.46617	4.59861e-08	2.4225e-06
RPL22P8	ENSG00000237745	processed_pseudogene	2.08471	-1.00428	0.253812	-3.95678	7.59661e-05	0.000898912
AC079953.1	ENSG00000241744	processed_pseudogene	1.54681	-1.00462	0.234372	-4.28644	1.81557e-05	0.000286654
AL031779.1	ENSG00000227602	lncRNA	0.701325	-1.00487	0.383222	-2.62215	0.00873773	0.0361041
AC067863.1	ENSG00000259555	lncRNA	1.30072	-1.00504	0.352758	-2.84909	0.00438441	0.0213971
TLE1	ENSG00000196781	protein_coding	483.153	-1.00512	0.220422	-4.56	5.11541e-06	0.000104149
TUBB8P4	ENSG00000250788	unprocessed_pseudogene	1.27084	-1.00524	0.356589	-2.81904	0.00481675	0.022936
PCDHB14	ENSG00000120327	protein_coding	34.1994	-1.00534	0.308937	-3.2542	0.00113714	0.00747901
SNCA-AS1	ENSG00000247775	lncRNA	7.39178	-1.00559	0.301926	-3.33059	0.000866614	0.00602725
MIR122HG	ENSG00000267391	lncRNA	0.73556	-1.00678	0.327423	-3.07485	0.00210606	0.0121601
RPL35AP21	ENSG00000229814	processed_pseudogene	5.54064	-1.00729	0.196676	-5.12156	3.03011e-07	1.0826e-05
AC136601.2	ENSG00000271681	processed_pseudogene	25.7347	-1.00735	0.365695	-2.75461	0.00587623	0.0266876
AC074051.3	ENSG00000261007	processed_pseudogene	4.96345	-1.00755	0.174424	-5.77644	7.62978e-09	5.78805e-07
Z82214.1	ENSG00000234892	lncRNA	6.13033	-1.0082	0.377777	-2.66877	0.00761295	0.0324468
AC025521.1	ENSG00000274198	lncRNA	0.988082	-1.00957	0.338783	-2.98	0.00288248	0.0154239
HMGN2P34	ENSG00000231471	processed_pseudogene	0.454666	-1.00965	0.379595	-2.65981	0.00781848	0.0331023
PNCK	ENSG00000130822	protein_coding	7.59832	-1.01011	0.256472	-3.9385	8.19937e-05	0.000956022
HMGB1P29	ENSG00000250862	processed_pseudogene	1.38052	-1.01055	0.312593	-3.23279	0.00122588	0.0079339
RPL7P15	ENSG00000240622	processed_pseudogene	9.60097	-1.01057	0.169611	-5.95818	2.55066e-09	2.40942e-07
FP236383.5	ENSG00000281181	lncRNA	51.5375	-1.01128	0.29673	-3.40809	0.000654184	0.0048573
FIBCD1	ENSG00000130720	protein_coding	15.7214	-1.01134	0.260099	-3.88827	0.00010096	0.00112745
AL355615.1	ENSG00000217334	processed_pseudogene	8.79331	-1.01157	0.193497	-5.22786	1.71486e-07	6.93188e-06
AL034374.1	ENSG00000271367	lncRNA	1.18569	-1.01218	0.342595	-2.95444	0.00313235	0.0164656
AL596325.2	ENSG00000272574	lncRNA	27.7118	-1.01246	0.161344	-6.27519	3.49217e-10	4.66004e-08
AC108043.1	ENSG00000224560	processed_pseudogene	1.06765	-1.0127	0.277668	-3.64716	0.000265155	0.00240613
HTR1D	ENSG00000179546	protein_coding	0.856053	-1.01274	0.327323	-3.09401	0.0019747	0.011566
RPL35AP31	ENSG00000233460	processed_pseudogene	13.0481	-1.01286	0.32824	-3.08572	0.00203059	0.0118277
CCN4	ENSG00000104415	protein_coding	6.1091	-1.01343	0.29962	-3.3824	0.000718562	0.00521962
AL133492.1	ENSG00000275139	lncRNA	57.544	-1.01347	0.32944	-3.07635	0.00209553	0.012112
MTND4LP30	ENSG00000198868	processed_pseudogene	98.2108	-1.01348	0.145454	-6.96773	3.22091e-12	1.1793e-09
SRD5A1P1	ENSG00000232549	processed_pseudogene	0.956072	-1.01354	0.397173	-2.55188	0.0107144	0.0420929
AC080014.1	ENSG00000213431	processed_pseudogene	0.671969	-1.01381	0.405557	-2.49979	0.0124268	0.0471034
AL161729.1	ENSG00000271155	lncRNA	5.15143	-1.0144	0.406612	-2.49476	0.0126041	0.0476248
LHX1-DT	ENSG00000277268	lncRNA	0.907131	-1.0146	0.346894	-2.92483	0.00344648	0.017728
XIRP1	ENSG00000168334	protein_coding	4.79253	-1.01469	0.31431	-3.2283	0.00124529	0.00803408
RTL8B	ENSG00000212747	protein_coding	48.3183	-1.01472	0.37572	-2.70074	0.00691854	0.030162
HS3ST4	ENSG00000182601	protein_coding	6.5079	-1.0149	0.38127	-2.6619	0.00777003	0.0329538
AC019103.1	ENSG00000250259	lncRNA	2.7684	-1.01523	0.304019	-3.33937	0.000839693	0.00588995
PRSS3	ENSG00000010438	protein_coding	12.5546	-1.01626	0.236325	-4.30028	1.70583e-05	0.000273025
RPL7P41	ENSG00000241146	processed_pseudogene	3.14741	-1.01629	0.208897	-4.86504	1.14435e-06	3.13532e-05
BMP4	ENSG00000125378	protein_coding	19.0377	-1.01634	0.395498	-2.56977	0.0101768	0.0404831
MRPS17P9	ENSG00000227814	processed_pseudogene	0.691765	-1.01645	0.383787	-2.64848	0.00808536	0.033995
SKIDA1	ENSG00000180592	protein_coding	474.429	-1.01716	0.335957	-3.02766	0.00246451	0.01376
PCNPP3	ENSG00000213344	processed_pseudogene	0.546846	-1.01749	0.361079	-2.81791	0.00483379	0.0229751
LINC01116	ENSG00000163364	lncRNA	1.36411	-1.01779	0.313522	-3.24631	0.00116913	0.00764739
FRRS1L	ENSG00000260230	protein_coding	2.52868	-1.01835	0.269491	-3.77877	0.000157606	0.00161206
AL589826.1	ENSG00000187472	processed_pseudogene	2.97362	-1.01844	0.18833	-5.40772	6.38313e-08	3.15616e-06
Y_RNA	ENSG00000199755	misc_RNA	3.18412	-1.01913	0.237317	-4.29437	1.75194e-05	0.000278593
MRGPRE	ENSG00000184350	protein_coding	6.72102	-1.02018	0.293033	-3.48143	0.000498735	0.00393728
CAPN9	ENSG00000135773	protein_coding	1.13008	-1.02088	0.3852	-2.65026	0.00804291	0.0338583
NACAP7	ENSG00000218965	processed_pseudogene	1.33189	-1.02102	0.243311	-4.19635	2.7125e-05	0.000395923
ATP13A5	ENSG00000187527	protein_coding	1.13283	-1.02127	0.400092	-2.5526	0.0106923	0.0420357
ANKRD30BP3	ENSG00000230501	unprocessed_pseudogene	2.24812	-1.02222	0.3828	-2.67037	0.00757678	0.0323417
RGS22	ENSG00000132554	protein_coding	5.95101	-1.02229	0.299677	-3.41131	0.000646516	0.004811
TDRD10	ENSG00000163239	protein_coding	9.57359	-1.02236	0.280895	-3.63967	0.000272993	0.00245975
HMGB1P28	ENSG00000249745	processed_pseudogene	1.00143	-1.023	0.296112	-3.45478	0.000550739	0.00424559
RNU2-63P	ENSG00000222724	snRNA	26.5144	-1.02312	0.22286	-4.59086	4.41427e-06	9.25535e-05
LINC01529	ENSG00000225872	transcribed_unitary_pseudogene	16.9469	-1.02316	0.325183	-3.1464	0.00165292	0.0100562
HSPE1P6	ENSG00000232917	processed_pseudogene	2.3832	-1.0232	0.237081	-4.31581	1.59016e-05	0.000257456
AL512324.3	ENSG00000278531	unprocessed_pseudogene	1.88286	-1.02331	0.400848	-2.55287	0.010684	0.0420139
CKS1BP7	ENSG00000254331	processed_pseudogene	1.80812	-1.02336	0.242382	-4.22209	2.42047e-05	0.000363259
OTOP2	ENSG00000183034	protein_coding	1.97426	-1.0234	0.309043	-3.31152	0.000927904	0.00635378
SLC2A10	ENSG00000197496	protein_coding	79.9876	-1.02412	0.308352	-3.32126	0.000896109	0.00619156
RPS15AP27	ENSG00000236783	processed_pseudogene	1.34007	-1.02414	0.405411	-2.52619	0.0115307	0.04446
ARC	ENSG00000198576	protein_coding	49.8517	-1.02416	0.310577	-3.29762	0.000975084	0.00660942
AC093809.1	ENSG00000249780	processed_pseudogene	107.943	-1.02418	0.206568	-4.95807	7.11953e-07	2.16781e-05
ANKRD45	ENSG00000183831	protein_coding	4.48679	-1.02458	0.262922	-3.89691	9.74288e-05	0.0010947
HSPD1P2	ENSG00000254543	processed_pseudogene	1.12227	-1.02479	0.282763	-3.6242	0.000289857	0.00257552
DSCAM-AS1	ENSG00000235123	lncRNA	0.659411	-1.02506	0.406041	-2.52453	0.0115853	0.0446353
LGR4	ENSG00000205213	protein_coding	145.122	-1.02512	0.293067	-3.49789	0.000468948	0.0037515
SLC35G3	ENSG00000164729	protein_coding	19.9377	-1.02535	0.335338	-3.05767	0.00223068	0.0127329
AL354868.1	ENSG00000229765	processed_pseudogene	4.66614	-1.0254	0.168705	-6.07807	1.21634e-09	1.30479e-07
AC073934.1	ENSG00000240790	lncRNA	2.34669	-1.02552	0.256314	-4.00102	6.30705e-05	0.000774449
RNA5SP370	ENSG00000199415	rRNA_pseudogene	1.49667	-1.02583	0.28891	-3.5507	0.000384214	0.0032026
AL035078.1	ENSG00000254584	lncRNA	2.61452	-1.02855	0.236071	-4.35697	1.31873e-05	0.000222566
RPS3P1	ENSG00000230935	processed_pseudogene	1.33135	-1.02889	0.314978	-3.26654	0.00108869	0.00723121
ADGRD2	ENSG00000180264	protein_coding	49.6539	-1.02912	0.294294	-3.49691	0.000470688	0.00376245
KLHDC7A	ENSG00000179023	protein_coding	1.76321	-1.02912	0.285522	-3.60435	0.000312935	0.0027262
AC041040.1	ENSG00000279881	TEC	0.671801	-1.03007	0.364193	-2.82837	0.00467861	0.0224593
AL591684.2	ENSG00000254929	lncRNA	70.1563	-1.03013	0.198469	-5.1904	2.0984e-07	8.09802e-06
AC083795.1	ENSG00000241722	processed_pseudogene	1.7545	-1.03059	0.246595	-4.17926	2.92462e-05	0.000419591
SLC2A7	ENSG00000197241	protein_coding	4.46655	-1.03091	0.368537	-2.79731	0.00515297	0.0241224
AP002008.1	ENSG00000254980	lncRNA	0.483739	-1.03104	0.399131	-2.58321	0.00978862	0.0393419
CDH10	ENSG00000040731	protein_coding	5.28134	-1.03119	0.375425	-2.74673	0.00601919	0.0271642
ANKRD18B	ENSG00000230453	protein_coding	391.73	-1.03172	0.39077	-2.64022	0.00828513	0.0346712
AC055720.1	ENSG00000255858	lncRNA	2.73456	-1.03183	0.334772	-3.08219	0.00205481	0.0119323
PATE3	ENSG00000236027	protein_coding	1.98497	-1.03223	0.39991	-2.58117	0.00984675	0.0395038
RPS29P15	ENSG00000235926	processed_pseudogene	1.01912	-1.03261	0.290055	-3.56004	0.0003708	0.00311246
RPL7P20	ENSG00000254252	processed_pseudogene	6.50415	-1.03293	0.160367	-6.44103	1.18665e-10	2.06976e-08
RNU6-944P	ENSG00000200893	snRNA	6.56362	-1.0336	0.234085	-4.41548	1.00786e-05	0.000180774
AADACP1	ENSG00000240602	transcribed_unprocessed_pseudogene	11.0626	-1.03379	0.371151	-2.78535	0.00534698	0.024799
HNRNPA1P65	ENSG00000248444	processed_pseudogene	2.60326	-1.03392	0.209535	-4.93438	8.04055e-07	2.36691e-05
MTND2P20	ENSG00000229701	processed_pseudogene	1.48192	-1.03549	0.271721	-3.81086	0.000138484	0.00145302
RPS11P1	ENSG00000235544	processed_pseudogene	0.627504	-1.03553	0.383523	-2.70005	0.00693282	0.030207
MTND1P2	ENSG00000235646	unprocessed_pseudogene	2.04433	-1.03581	0.294352	-3.51894	0.000433278	0.00352341
PCDH7	ENSG00000169851	protein_coding	1.73246	-1.03587	0.328037	-3.15778	0.00158975	0.00976439
ST6GALNAC5	ENSG00000117069	protein_coding	2.76496	-1.03682	0.409666	-2.53088	0.0113776	0.044009
PNMA6A	ENSG00000235961	protein_coding	23.3031	-1.03707	0.289792	-3.57868	0.000345334	0.00294205
FGF5	ENSG00000138675	protein_coding	1.45944	-1.03814	0.325404	-3.19031	0.00142121	0.0089361
AC009263.1	ENSG00000234639	processed_pseudogene	0.844927	-1.03833	0.355031	-2.92462	0.0034488	0.0177335
NMU	ENSG00000109255	protein_coding	19.2558	-1.03888	0.387269	-2.68259	0.00730548	0.0314717
AL353726.2	ENSG00000279154	TEC	1.90221	-1.03896	0.386688	-2.68683	0.00721342	0.0311721
TMPRSS2	ENSG00000184012	protein_coding	1.20927	-1.03901	0.320346	-3.2434	0.00118113	0.00771124
MTRNR2L7	ENSG00000256892	protein_coding	8.27466	-1.03933	0.194369	-5.34721	8.93214e-08	4.14367e-06
MTND5P4	ENSG00000251212	processed_pseudogene	1.45311	-1.03956	0.246678	-4.21424	2.50622e-05	0.000372344
AC144836.1	ENSG00000262213	lncRNA	0.963102	-1.0401	0.418834	-2.48331	0.0130167	0.0488258
HMGB3P1	ENSG00000225336	processed_pseudogene	0.58738	-1.04027	0.382836	-2.71727	0.00658235	0.0290398
AC087623.3	ENSG00000272159	lncRNA	11.7914	-1.04089	0.266497	-3.90582	9.39081e-05	0.0010616
MPO	ENSG00000005381	protein_coding	220839	-1.0409	0.338821	-3.07213	0.00212539	0.012251
MTND4P35	ENSG00000270906	processed_pseudogene	172.403	-1.04096	0.136316	-7.63634	2.2349e-14	1.80023e-11
BLACE	ENSG00000204960	lncRNA	11.8504	-1.04124	0.30112	-3.45789	0.000544427	0.00421232
AC021006.1	ENSG00000242729	processed_pseudogene	1.6587	-1.04219	0.237861	-4.3815	1.17862e-05	0.000203336
ARL5C	ENSG00000141748	protein_coding	81.8978	-1.0425	0.284247	-3.66758	0.000244856	0.00227119
MTND5P19	ENSG00000231199	processed_pseudogene	2.03477	-1.04268	0.248477	-4.19629	2.71318e-05	0.000395923
AC011476.1	ENSG00000243494	processed_pseudogene	3.18569	-1.04444	0.18954	-5.5104	3.58022e-08	1.97528e-06
AC092451.1	ENSG00000241846	processed_pseudogene	1.55321	-1.04453	0.285332	-3.66077	0.000251462	0.00231468
AC025627.3	ENSG00000266179	processed_pseudogene	5.86534	-1.04485	0.208388	-5.01398	5.33152e-07	1.72285e-05
MGP	ENSG00000111341	protein_coding	41.6682	-1.04516	0.286384	-3.64949	0.000262758	0.00239083
AL451050.1	ENSG00000213068	processed_pseudogene	5.08492	-1.04542	0.187014	-5.59004	2.27012e-08	1.35179e-06
AL928646.1	ENSG00000275110	miRNA	6.65744	-1.04561	0.290275	-3.60215	0.000315592	0.00274097
AC092473.1	ENSG00000235685	processed_pseudogene	1.48892	-1.04561	0.250792	-4.16925	3.056e-05	0.000434778
LINC01133	ENSG00000224259	lncRNA	34.8685	-1.04584	0.310912	-3.3638	0.000768775	0.0054996
PRMT8	ENSG00000111218	protein_coding	2.57789	-1.04624	0.268051	-3.90313	9.49572e-05	0.00107073
ZNF728	ENSG00000269067	protein_coding	2.17164	-1.04696	0.28027	-3.73554	0.000187311	0.00183919
DAPL1	ENSG00000163331	protein_coding	18.1275	-1.04715	0.381847	-2.74232	0.00610076	0.0274175
SUMO2P18	ENSG00000253639	processed_pseudogene	2.45411	-1.04715	0.379793	-2.75715	0.0058308	0.0265297
LUZP2	ENSG00000187398	protein_coding	0.885089	-1.04774	0.375039	-2.79367	0.00521129	0.0243181
RPL22P2	ENSG00000241081	processed_pseudogene	12.1348	-1.04793	0.163782	-6.39832	1.57091e-10	2.56812e-08
TP63	ENSG00000073282	protein_coding	58.5891	-1.04796	0.339228	-3.08926	0.00200654	0.0117215
STAR	ENSG00000147465	protein_coding	691.722	-1.04797	0.17525	-5.97983	2.23372e-09	2.17019e-07
AC016687.1	ENSG00000239983	processed_pseudogene	3.68731	-1.0484	0.186119	-5.63295	1.77156e-08	1.10855e-06
NPM1P8	ENSG00000236285	processed_pseudogene	4.57352	-1.04845	0.170533	-6.14806	7.84341e-10	9.29109e-08
RPL17P51	ENSG00000271429	processed_pseudogene	0.934257	-1.04871	0.313197	-3.3484	0.000812784	0.00574572
ZDHHC22	ENSG00000177108	protein_coding	1.26791	-1.04999	0.298097	-3.52232	0.000427789	0.00349021
RPS15AP28	ENSG00000229197	processed_pseudogene	3.11225	-1.05033	0.186404	-5.63468	1.75384e-08	1.1037e-06
RPS3AP53	ENSG00000227578	processed_pseudogene	3.65657	-1.05059	0.180379	-5.82433	5.73426e-09	4.59394e-07
FAR2P1	ENSG00000180178	transcribed_unprocessed_pseudogene	0.681602	-1.05067	0.40166	-2.61583	0.00890112	0.0366322
SUMO2P4	ENSG00000249183	processed_pseudogene	0.730502	-1.05096	0.324744	-3.23628	0.001211	0.00785866
CORO2B	ENSG00000103647	protein_coding	100.991	-1.05105	0.28704	-3.66168	0.000250568	0.00230932
CEBPE	ENSG00000092067	protein_coding	268.053	-1.05108	0.263615	-3.98719	6.68606e-05	0.000812878
AC135776.1	ENSG00000179755	lncRNA	0.496305	-1.05188	0.39926	-2.63459	0.00842401	0.035119
MIR199B	ENSG00000207581	miRNA	2.10555	-1.05314	0.293638	-3.58652	0.000335121	0.00287452
KRT19	ENSG00000171345	protein_coding	1.01894	-1.05327	0.424765	-2.47965	0.0131511	0.0492088
AC017002.1	ENSG00000225744	lncRNA	1.78399	-1.0535	0.327518	-3.21661	0.00129713	0.00830327
SLC5A8	ENSG00000256870	protein_coding	0.656651	-1.05382	0.369496	-2.85205	0.00434389	0.0212438
SLC9A4	ENSG00000180251	protein_coding	0.627619	-1.05393	0.350198	-3.00951	0.00261666	0.0143847
RNU5F-1	ENSG00000199377	snRNA	40.7166	-1.05401	0.2071	-5.08936	3.59267e-07	1.24934e-05
ITGB6	ENSG00000115221	protein_coding	28.4124	-1.05433	0.215281	-4.89748	9.70731e-07	2.74625e-05
SCUBE1-AS2	ENSG00000236272	lncRNA	8.78902	-1.05435	0.420364	-2.50819	0.012135	0.0462732
SLC25A31	ENSG00000151475	protein_coding	0.892498	-1.05472	0.368942	-2.85878	0.00425274	0.0208949
HSPE1-MOB4	ENSG00000270757	protein_coding	0.736107	-1.05476	0.371519	-2.83904	0.00452496	0.0218997
RPL7P13	ENSG00000234253	processed_pseudogene	14.4368	-1.05496	0.156544	-6.73907	1.59402e-11	4.15411e-09
CACNA1B	ENSG00000148408	protein_coding	7.22589	-1.05521	0.236295	-4.46565	7.98267e-06	0.000149918
RPS26P43	ENSG00000244641	processed_pseudogene	9.16985	-1.05553	0.236468	-4.46375	8.05389e-06	0.000150935
EPHA7	ENSG00000135333	protein_coding	0.998785	-1.05569	0.417634	-2.52778	0.0114785	0.0443049
AC100832.1	ENSG00000241462	processed_pseudogene	1.85128	-1.05592	0.276815	-3.81454	0.000136435	0.00143741
GABRD	ENSG00000187730	protein_coding	22.7175	-1.05633	0.363624	-2.905	0.00367255	0.0186375
LSM3P3	ENSG00000225787	processed_pseudogene	1.4274	-1.05733	0.263521	-4.01231	6.01269e-05	0.000744313
AC018710.1	ENSG00000250839	unprocessed_pseudogene	0.417388	-1.05733	0.395505	-2.67337	0.00750935	0.0321374
ATP2B3	ENSG00000067842	protein_coding	14.3924	-1.05742	0.213129	-4.96143	6.99763e-07	2.14248e-05
POU3F3	ENSG00000198914	protein_coding	1.43849	-1.05799	0.318983	-3.31676	0.00091068	0.00627158
CLTCL1	ENSG00000070371	protein_coding	1809.92	-1.05882	0.31935	-3.31553	0.000914683	0.00628881
VLDLR	ENSG00000147852	protein_coding	472.305	-1.05963	0.288627	-3.67129	0.00024133	0.00224426
SAMD11	ENSG00000187634	protein_coding	170.73	-1.06013	0.262369	-4.0406	5.33137e-05	0.000677361
AC005559.1	ENSG00000267036	processed_pseudogene	1.07639	-1.06073	0.31779	-3.33782	0.000844374	0.00591195
ZNF536	ENSG00000198597	protein_coding	7.65696	-1.06074	0.297208	-3.569	0.000358341	0.00303374
SUMO1P2	ENSG00000229612	processed_pseudogene	0.850224	-1.06188	0.322412	-3.29353	0.000989361	0.0066939
SCARNA7	ENSG00000238741	scaRNA	334.959	-1.062	0.229393	-4.6296	3.66379e-06	7.99985e-05
MTCO1P52	ENSG00000229760	processed_pseudogene	0.482346	-1.06264	0.388401	-2.73593	0.00622045	0.0278312
AC131009.2	ENSG00000256955	lncRNA	7.26686	-1.06277	0.321195	-3.3088	0.000936975	0.006405
TGIF1P1	ENSG00000259339	processed_pseudogene	0.57039	-1.06287	0.341017	-3.11677	0.00182841	0.0108785
PPIC	ENSG00000168938	protein_coding	17.9506	-1.06299	0.29233	-3.63628	0.000276601	0.00248112
CNTN4	ENSG00000144619	protein_coding	3.77598	-1.06312	0.384468	-2.76516	0.00568945	0.0260016
BLZF2P	ENSG00000258565	unprocessed_pseudogene	56.1208	-1.0632	0.18411	-5.77481	7.7042e-09	5.81463e-07
LRP4-AS1	ENSG00000247675	lncRNA	4.7264	-1.06327	0.304848	-3.48786	0.000486895	0.00385746
PDZRN3	ENSG00000121440	protein_coding	16.0222	-1.06345	0.321791	-3.30478	0.000950493	0.00647145
AL078595.1	ENSG00000220370	processed_pseudogene	2.46385	-1.06345	0.255977	-4.15447	3.26043e-05	0.000458125
AC243965.2	ENSG00000275552	lncRNA	17.1461	-1.06352	0.238111	-4.4665	7.95095e-06	0.000149386
RET	ENSG00000165731	protein_coding	190.71	-1.06372	0.252826	-4.20733	2.58408e-05	0.000381353
AGAP9	ENSG00000204172	protein_coding	822.568	-1.06423	0.207503	-5.12874	2.91686e-07	1.04806e-05
AC009509.5	ENSG00000276261	lncRNA	6.4	-1.06453	0.228687	-4.65499	3.24003e-06	7.27906e-05
RPL26P20	ENSG00000219722	processed_pseudogene	0.54078	-1.06463	0.348152	-3.05795	0.00222858	0.0127263
COL3A1	ENSG00000168542	protein_coding	160.156	-1.06558	0.400402	-2.66126	0.00778483	0.0329913
AL390729.1	ENSG00000228040	processed_pseudogene	2.70361	-1.06586	0.222042	-4.80027	1.58455e-06	4.1077e-05
AL354872.1	ENSG00000271992	lncRNA	2.15539	-1.06633	0.258177	-4.13021	3.6243e-05	0.000497421
LINC01254	ENSG00000260913	lncRNA	0.865064	-1.0664	0.381689	-2.7939	0.00520762	0.0243061
MTND5P10	ENSG00000271687	processed_pseudogene	54.2708	-1.06643	0.157378	-6.77624	1.23341e-11	3.39402e-09
RPS27P23	ENSG00000239413	processed_pseudogene	4.45501	-1.06645	0.209301	-5.0953	3.48197e-07	1.21466e-05
TUBB4A	ENSG00000104833	protein_coding	110.807	-1.06702	0.330258	-3.23086	0.00123419	0.00797756
IZUMO1	ENSG00000182264	protein_coding	10.468	-1.06733	0.225059	-4.74242	2.11176e-06	5.18124e-05
CLEC4D	ENSG00000166527	protein_coding	183.272	-1.06749	0.381773	-2.79615	0.00517156	0.0241862
MTND4LP19	ENSG00000219087	processed_pseudogene	1.61908	-1.06791	0.249021	-4.28842	1.79945e-05	0.000284702
RPL7P45	ENSG00000225823	processed_pseudogene	2.81877	-1.07033	0.227185	-4.71126	2.46196e-06	5.86409e-05
PLXNB1	ENSG00000164050	protein_coding	893.841	-1.07041	0.235344	-4.5483	5.40812e-06	0.000109056
PCDHB9	ENSG00000177839	protein_coding	9.20108	-1.07048	0.336819	-3.17822	0.00148184	0.00922827
DRG1P1	ENSG00000235411	processed_pseudogene	30.4148	-1.07101	0.188923	-5.66901	1.43622e-08	9.46856e-07
MTND5P29	ENSG00000234934	unprocessed_pseudogene	1.43249	-1.07102	0.258349	-4.14562	3.38898e-05	0.000471997
PCYT1B	ENSG00000102230	protein_coding	84.1354	-1.07148	0.30523	-3.51041	0.00044742	0.00361229
AC093028.1	ENSG00000279462	TEC	0.522773	-1.07155	0.392543	-2.72976	0.00633803	0.0282323
RPL23P10	ENSG00000244708	processed_pseudogene	1.74605	-1.07217	0.241317	-4.44299	8.87193e-06	0.000163718
AC089983.1	ENSG00000257732	lncRNA	5.64903	-1.07242	0.249635	-4.29594	1.73957e-05	0.000277186
RN7SL634P	ENSG00000242894	misc_RNA	2.60252	-1.07275	0.393333	-2.72733	0.00638494	0.0283951
PLPPR4	ENSG00000117600	protein_coding	1.78583	-1.07312	0.380034	-2.82376	0.00474642	0.022693
THNSL2	ENSG00000144115	protein_coding	146.796	-1.07322	0.360904	-2.97369	0.00294244	0.0156681
AL049712.1	ENSG00000228293	lncRNA	3.48687	-1.07368	0.232337	-4.62121	3.81509e-06	8.261e-05
HMGB3P5	ENSG00000237642	processed_pseudogene	0.744691	-1.07379	0.434428	-2.47172	0.0134463	0.0499908
OR11L1	ENSG00000197591	protein_coding	3.93859	-1.07423	0.375385	-2.86167	0.0042142	0.0207492
MIR5689HG	ENSG00000229401	lncRNA	1.16911	-1.0746	0.38381	-2.79982	0.00511317	0.0239662
RNU5E-1	ENSG00000199347	snRNA	23.5626	-1.07477	0.273455	-3.93033	8.48293e-05	0.000981302
MAGI1	ENSG00000151276	protein_coding	14.2682	-1.07525	0.309691	-3.472	0.000516603	0.00404151
SERPINE1	ENSG00000106366	protein_coding	423.838	-1.07584	0.265314	-4.05496	5.01438e-05	0.000646166
RPL21P24	ENSG00000229554	processed_pseudogene	0.397749	-1.07591	0.403611	-2.66572	0.0076824	0.032676
LINC01555	ENSG00000180869	lncRNA	3.36972	-1.07648	0.277666	-3.87688	0.000105806	0.00117159
IGKV1D-39	ENSG00000251546	IG_V_gene	5.67445	-1.07675	0.435058	-2.47495	0.0133254	0.049693
HMGN2P32	ENSG00000213558	processed_pseudogene	1.09655	-1.07707	0.271441	-3.96799	7.24806e-05	0.000865761
APOC2	ENSG00000234906	protein_coding	18.7265	-1.07783	0.34277	-3.14449	0.00166379	0.0101015
MTCYBP19	ENSG00000253504	unprocessed_pseudogene	2.72717	-1.0779	0.240236	-4.48683	7.22921e-06	0.000138828
HSPE1P7	ENSG00000270945	processed_pseudogene	2.01616	-1.07912	0.216586	-4.9824	6.28017e-07	1.96414e-05
NIFKP1	ENSG00000214434	processed_pseudogene	1.09706	-1.07915	0.293106	-3.68177	0.000231621	0.00217487
USH1G	ENSG00000182040	protein_coding	2.96929	-1.07941	0.271206	-3.98003	6.89052e-05	0.000832642
AC112719.1	ENSG00000225846	processed_pseudogene	0.50202	-1.07948	0.365028	-2.95724	0.00310407	0.0163403
MTCL1	ENSG00000168502	protein_coding	302.487	-1.07963	0.266989	-4.04374	5.26063e-05	0.000670295
SNTG1	ENSG00000147481	protein_coding	0.640425	-1.08002	0.403999	-2.67333	0.00751013	0.0321377
AC091057.2	ENSG00000206846	misc_RNA	22.8387	-1.08009	0.192008	-5.6252	1.85291e-08	1.14971e-06
RPL35P6	ENSG00000244018	processed_pseudogene	3.09193	-1.08021	0.353702	-3.054	0.00225815	0.0128606
CKS1BP1	ENSG00000258788	processed_pseudogene	0.546535	-1.08026	0.367654	-2.93826	0.00330063	0.0171468
RNU1-132P	ENSG00000201170	snRNA	2.95816	-1.0804	0.279045	-3.87177	0.000108047	0.00119164
AL021397.1	ENSG00000237131	processed_pseudogene	0.681639	-1.08045	0.424077	-2.54777	0.0108414	0.0424338
CCDC89	ENSG00000179071	protein_coding	3.17771	-1.08141	0.363901	-2.97171	0.00296143	0.0157435
AL451142.1	ENSG00000204429	processed_pseudogene	2.01875	-1.08142	0.415208	-2.60453	0.00920004	0.0375243
AL445686.1	ENSG00000227312	processed_pseudogene	0.748238	-1.08179	0.344732	-3.13807	0.00170067	0.010279
RNU6-1272P	ENSG00000199646	snRNA	1.82831	-1.08271	0.280355	-3.86191	0.000112505	0.0012316
AL023581.1	ENSG00000225752	lncRNA	2.51982	-1.08294	0.319729	-3.38706	0.000706449	0.00514344
AIG1	ENSG00000146416	protein_coding	627.441	-1.08302	0.225836	-4.7956	1.62191e-06	4.18496e-05
LINC01030	ENSG00000253799	lncRNA	3.39993	-1.0833	0.270368	-4.00678	6.15509e-05	0.00075958
MT-ATP8	ENSG00000228253	protein_coding	26560.8	-1.08447	0.14968	-7.24526	4.31611e-13	2.07844e-10
AL354707.2	ENSG00000232946	processed_pseudogene	4.69369	-1.08472	0.215674	-5.02946	4.91868e-07	1.61297e-05
AC008403.2	ENSG00000268530	lncRNA	1.0457	-1.08473	0.34045	-3.18616	0.00144173	0.00902929
RPSAP47	ENSG00000188856	processed_pseudogene	73.239	-1.08483	0.287383	-3.77485	0.000160102	0.00162983
PPIAP49	ENSG00000260471	processed_pseudogene	2.82002	-1.08483	0.191482	-5.66546	1.46633e-08	9.6241e-07
AC087283.1	ENSG00000270304	processed_pseudogene	0.556893	-1.08513	0.353463	-3.06998	0.00214071	0.0123128
MTND1P33	ENSG00000235539	processed_pseudogene	0.721444	-1.08515	0.362502	-2.99349	0.00275805	0.0149304
AC092754.2	ENSG00000243780	processed_pseudogene	0.435568	-1.08544	0.405776	-2.67498	0.00747329	0.0320357
AP000943.1	ENSG00000233536	lncRNA	16.1379	-1.08564	0.283134	-3.83436	0.000125889	0.0013488
RPL36AP53	ENSG00000224664	processed_pseudogene	1.1344	-1.08608	0.276072	-3.93403	8.35348e-05	0.000969822
RPL7P16	ENSG00000242899	processed_pseudogene	9.90897	-1.08645	0.197399	-5.50384	3.71606e-08	2.04006e-06
RPS3AP5	ENSG00000178429	processed_pseudogene	92.9177	-1.0868	0.197587	-5.50033	3.79074e-08	2.07307e-06
DSCAM	ENSG00000171587	protein_coding	1.41497	-1.08755	0.394172	-2.75907	0.00579662	0.0263988
CLSTN2	ENSG00000158258	protein_coding	91.035	-1.08841	0.356944	-3.04926	0.00229405	0.0130199
AC010761.6	ENSG00000267729	lncRNA	1.94168	-1.08864	0.239243	-4.55035	5.35577e-06	0.000108296
RNU6-591P	ENSG00000207122	snRNA	0.663061	-1.08903	0.432971	-2.51524	0.0118953	0.0455918
PRR27	ENSG00000187533	protein_coding	0.677858	-1.0893	0.414641	-2.6271	0.00861172	0.0357154
LY6K	ENSG00000160886	protein_coding	3.28758	-1.08955	0.389883	-2.79455	0.00519717	0.0242777
MTRNR2L11	ENSG00000270188	protein_coding	19.8554	-1.09036	0.183504	-5.94188	2.81776e-09	2.61709e-07
RPL12P39	ENSG00000237314	transcribed_processed_pseudogene	1.51528	-1.09104	0.28549	-3.82163	0.000132573	0.00140713
AC136285.2	ENSG00000261651	lncRNA	2.17742	-1.09164	0.304737	-3.58222	0.000340682	0.00291176
AC106017.2	ENSG00000281856	lncRNA	0.685268	-1.09171	0.437002	-2.49819	0.012483	0.047276
ZDHHC8P1	ENSG00000133519	transcribed_unprocessed_pseudogene	19.5388	-1.09198	0.320375	-3.40845	0.000653338	0.00485244
MEIS3P2	ENSG00000188013	processed_pseudogene	4.25176	-1.09232	0.375369	-2.91	0.00361432	0.0184177
RNU6ATAC32P	ENSG00000251835	snRNA	0.628859	-1.09295	0.355454	-3.07478	0.00210654	0.0121614
NR5A1	ENSG00000136931	protein_coding	64.3467	-1.09318	0.291675	-3.74795	0.000178284	0.00177375
MTND3P13	ENSG00000263196	unprocessed_pseudogene	0.723937	-1.09352	0.407553	-2.68315	0.00729333	0.0314316
NPFFR1	ENSG00000148734	protein_coding	5.97806	-1.09354	0.266432	-4.1044	4.05362e-05	0.000543875
ZSCAN23	ENSG00000187987	protein_coding	62.2809	-1.09461	0.328158	-3.33563	0.000851079	0.00594346
CCNJL	ENSG00000135083	protein_coding	37.4476	-1.09552	0.287265	-3.81362	0.000136943	0.00144143
AL359742.1	ENSG00000275406	unprocessed_pseudogene	1.49761	-1.09557	0.366697	-2.98766	0.0028112	0.0151459
NR2F2	ENSG00000185551	protein_coding	24.8116	-1.09639	0.358877	-3.05506	0.00225012	0.0128215
Z95327.1	ENSG00000202231	snoRNA	1.91467	-1.09641	0.245471	-4.46655	7.94914e-06	0.000149386
IL33	ENSG00000137033	protein_coding	19.1012	-1.0968	0.409034	-2.68145	0.00733042	0.0315638
UGT8	ENSG00000174607	protein_coding	31.1619	-1.09695	0.31166	-3.5197	0.000432042	0.00351593
FAM86GP	ENSG00000166492	unprocessed_pseudogene	7.64821	-1.09763	0.249088	-4.40658	1.05016e-05	0.000186924
AP002761.2	ENSG00000256568	lncRNA	0.762328	-1.09799	0.420893	-2.60872	0.0090882	0.037188
RNU7-128P	ENSG00000253056	snRNA	1.2656	-1.09855	0.328654	-3.34256	0.000830094	0.00583798
HRC	ENSG00000130528	protein_coding	3.81116	-1.09888	0.326091	-3.36984	0.00075212	0.00540665
ABCC6P1	ENSG00000256340	transcribed_unprocessed_pseudogene	4.31719	-1.09965	0.421017	-2.6119	0.00900417	0.0369123
MT-TY	ENSG00000210144	Mt_tRNA	160.842	-1.09975	0.161926	-6.79169	1.10825e-11	3.10751e-09
ASB15	ENSG00000146809	protein_coding	5.5753	-1.10019	0.340787	-3.22838	0.00124492	0.0080329
RPL32P9	ENSG00000241143	transcribed_processed_pseudogene	0.701109	-1.1011	0.333137	-3.30524	0.000948961	0.00646399
AJ011931.1	ENSG00000276633	lncRNA	25.6599	-1.10216	0.344355	-3.20064	0.00137122	0.00868216
TFAP2A	ENSG00000137203	protein_coding	7.2684	-1.10231	0.221728	-4.97148	6.64434e-07	2.05705e-05
MTCO3P22	ENSG00000270388	processed_pseudogene	54.5488	-1.10244	0.156445	-7.04679	1.83098e-12	7.30791e-10
MMP2	ENSG00000087245	protein_coding	1830.39	-1.10417	0.3333	-3.31284	0.000923523	0.00633543
DMRT1	ENSG00000137090	protein_coding	1.72543	-1.10449	0.378699	-2.91653	0.0035395	0.0181012
DACH1	ENSG00000276644	protein_coding	1118.41	-1.10502	0.314622	-3.51221	0.000444389	0.00359659
AC079466.1	ENSG00000266976	lncRNA	7.83264	-1.10606	0.385036	-2.87262	0.00407088	0.0201849
ADAMTSL2	ENSG00000197859	protein_coding	30.6748	-1.10643	0.306807	-3.60627	0.000310635	0.00271014
PNPLA3	ENSG00000100344	protein_coding	12.2631	-1.10765	0.310575	-3.56645	0.000361845	0.00305439
RNU2-59P	ENSG00000222414	snRNA	3.95229	-1.10816	0.247085	-4.48492	7.29402e-06	0.00013983
AL357515.1	ENSG00000219329	processed_pseudogene	8.89268	-1.10894	0.197801	-5.60635	2.06643e-08	1.26101e-06
RN7SL311P	ENSG00000265892	misc_RNA	2.50261	-1.10925	0.235209	-4.71603	2.40494e-06	5.75924e-05
IGKV1D-27	ENSG00000224607	IG_V_pseudogene	11.1908	-1.10926	0.301584	-3.67811	0.000234971	0.0021985
SOX21	ENSG00000125285	protein_coding	1.75429	-1.10954	0.374192	-2.96516	0.00302527	0.0160092
AC023906.2	ENSG00000259178	lncRNA	2.63076	-1.10964	0.366973	-3.02377	0.00249647	0.0138838
AL357078.1	ENSG00000235804	processed_pseudogene	2.43622	-1.11016	0.206363	-5.37964	7.46348e-08	3.59775e-06
SLC29A4	ENSG00000164638	protein_coding	94.8315	-1.11048	0.157116	-7.06793	1.57258e-12	6.51121e-10
SEMA3F	ENSG00000001617	protein_coding	57.473	-1.1105	0.235502	-4.71545	2.41177e-06	5.77247e-05
AC022559.1	ENSG00000253178	unprocessed_pseudogene	4.34298	-1.11052	0.226516	-4.90261	9.45723e-07	2.69264e-05
AC090515.1	ENSG00000242747	processed_pseudogene	16.5678	-1.11113	0.152906	-7.26676	3.68199e-13	1.82196e-10
TACC2	ENSG00000138162	protein_coding	19.2437	-1.11155	0.284412	-3.90823	9.29733e-05	0.00105426
AC104961.1	ENSG00000265552	lncRNA	3.78301	-1.11189	0.415857	-2.67374	0.00750102	0.0321235
AL049830.2	ENSG00000240513	processed_pseudogene	0.573687	-1.11202	0.378174	-2.94051	0.00327677	0.0170408
RNU6-1038P	ENSG00000252325	snRNA	1.30149	-1.1125	0.305511	-3.64144	0.000271119	0.00244931
NFYBP1	ENSG00000214380	processed_pseudogene	0.789373	-1.11311	0.329534	-3.37783	0.000730597	0.00528181
LINC01756	ENSG00000230523	lncRNA	0.737225	-1.11318	0.37728	-2.95053	0.00317224	0.0166259
RNVU1-26	ENSG00000275291	snRNA	2.93772	-1.11326	0.382643	-2.9094	0.00362118	0.0184444
LINC00511	ENSG00000227036	lncRNA	22.959	-1.11339	0.2153	-5.17133	2.32439e-07	8.80147e-06
MT-TC	ENSG00000210140	Mt_tRNA	64.104	-1.1135	0.160848	-6.92272	4.43054e-12	1.5216e-09
AL031598.1	ENSG00000260532	lncRNA	0.951181	-1.11352	0.385889	-2.88558	0.0039069	0.0195623
PPP1R42	ENSG00000178125	protein_coding	2.28272	-1.11362	0.25378	-4.38811	1.1434e-05	0.000199041
MT-TG	ENSG00000210164	Mt_tRNA	15.3713	-1.11386	0.20201	-5.5139	3.50972e-08	1.94382e-06
CDR2L	ENSG00000109089	protein_coding	28.8605	-1.11419	0.253361	-4.39765	1.09429e-05	0.000192382
COL4A2-AS1	ENSG00000232814	lncRNA	0.784897	-1.11473	0.420469	-2.65115	0.00802178	0.0338047
PLPPR3	ENSG00000129951	protein_coding	2276.12	-1.11523	0.257739	-4.32696	1.51183e-05	0.000247888
RPS27AP18	ENSG00000249851	processed_pseudogene	0.977982	-1.11566	0.291906	-3.82198	0.000132385	0.00140548
CPN1	ENSG00000120054	protein_coding	0.403283	-1.11572	0.420915	-2.6507	0.00803249	0.0338247
AP002957.1	ENSG00000255345	lncRNA	1.58524	-1.11582	0.412808	-2.703	0.00687163	0.030029
AC128709.2	ENSG00000235126	lncRNA	1.93786	-1.11621	0.362798	-3.07668	0.00209323	0.0121066
MTND6P4	ENSG00000249119	processed_pseudogene	195.8	-1.11844	0.228682	-4.89082	1.00418e-06	2.81926e-05
RNU5A-1	ENSG00000199568	snRNA	84.9712	-1.11857	0.282938	-3.9534	7.70476e-05	0.000908796
HNRNPA1P18	ENSG00000229910	processed_pseudogene	0.383694	-1.1189	0.383297	-2.91915	0.00350982	0.0179757
AC009480.2	ENSG00000229143	processed_pseudogene	1.18364	-1.11898	0.257799	-4.3405	1.42161e-05	0.000235974
MTCYBP41	ENSG00000254650	processed_pseudogene	2.56482	-1.12082	0.33547	-3.34103	0.000834673	0.00586588
AC005197.1	ENSG00000269694	lncRNA	8.08122	-1.12122	0.217072	-5.16522	2.4016e-07	9.03208e-06
SNORD93	ENSG00000221740	snoRNA	10.3815	-1.12233	0.195077	-5.75327	8.7535e-09	6.42064e-07
AC055876.4	ENSG00000260844	processed_pseudogene	8.5931	-1.1229	0.450375	-2.49324	0.0126582	0.0478078
TERB2	ENSG00000167014	protein_coding	1.93067	-1.12304	0.343789	-3.26666	0.00108824	0.00722933
MTRNR2L5	ENSG00000249860	protein_coding	7.37947	-1.12367	0.214683	-5.23411	1.65783e-07	6.72591e-06
AC022441.1	ENSG00000249405	lncRNA	7.67634	-1.12383	0.337397	-3.33089	0.000865691	0.00602273
KIF3AP1	ENSG00000235836	processed_pseudogene	1.01121	-1.12404	0.391856	-2.8685	0.00412427	0.0203744
RNU2-61P	ENSG00000223001	snRNA	0.470292	-1.12413	0.449617	-2.5002	0.0124123	0.0470602
KIF26A	ENSG00000066735	protein_coding	198.389	-1.12478	0.31861	-3.53027	0.000415132	0.00340711
AC089998.4	ENSG00000258170	lncRNA	1.22922	-1.12547	0.353624	-3.18267	0.00145923	0.00911826
AC114737.1	ENSG00000201885	misc_RNA	0.70896	-1.12686	0.364188	-3.09418	0.00197359	0.0115617
SLC30A3	ENSG00000115194	protein_coding	12.4845	-1.12711	0.206734	-5.45198	4.98111e-08	2.57501e-06
FCAMR	ENSG00000162897	protein_coding	4.30575	-1.12718	0.367679	-3.06566	0.00217189	0.012451
RPL22P11	ENSG00000233707	processed_pseudogene	3.28418	-1.12814	0.226365	-4.98372	6.23738e-07	1.95566e-05
SSC5D	ENSG00000179954	protein_coding	143.404	-1.12867	0.20772	-5.4336	5.5228e-08	2.79311e-06
MTND1P26	ENSG00000234576	unprocessed_pseudogene	0.484716	-1.12886	0.409856	-2.75428	0.00588209	0.0266927
FKBP4P1	ENSG00000251463	processed_pseudogene	5.6079	-1.12928	0.237925	-4.74638	2.07094e-06	5.11136e-05
ANKRD30B	ENSG00000180777	protein_coding	0.661582	-1.12966	0.432792	-2.61018	0.00904956	0.0370539
RPSAP23	ENSG00000230391	processed_pseudogene	4.31384	-1.13026	0.323139	-3.49775	0.000469208	0.0037529
AC080112.2	ENSG00000278346	processed_pseudogene	2.5903	-1.13043	0.323368	-3.49581	0.000472618	0.00377065
MTCO3P12	ENSG00000198744	unprocessed_pseudogene	549.607	-1.13084	0.218626	-5.17248	2.3101e-07	8.78401e-06
RPL7P27	ENSG00000220069	processed_pseudogene	5.0673	-1.13214	0.194529	-5.81991	5.88784e-09	4.65802e-07
MT-TE	ENSG00000210194	Mt_tRNA	6.57889	-1.13259	0.227302	-4.98274	6.26904e-07	1.96281e-05
AC009227.1	ENSG00000224675	lncRNA	0.653234	-1.13276	0.416969	-2.71666	0.00659435	0.0290812
RNVU1-22	ENSG00000199879	snRNA	3.50896	-1.13283	0.340698	-3.32503	0.000884099	0.00612674
AL163973.2	ENSG00000257155	lncRNA	1.04111	-1.13305	0.365368	-3.10112	0.00192789	0.0113609
USP41	ENSG00000161133	protein_coding	44.5663	-1.13336	0.258009	-4.39274	1.11931e-05	0.000195849
MAPK15	ENSG00000181085	protein_coding	25.1146	-1.13497	0.289609	-3.91897	8.89277e-05	0.00101829
BCYRN1	ENSG00000236824	scRNA	283.105	-1.13503	0.235076	-4.82837	1.37658e-06	3.63448e-05
MTND4P2	ENSG00000248704	unprocessed_pseudogene	1.47982	-1.13521	0.288695	-3.9322	8.41736e-05	0.000975705
RNU6-240P	ENSG00000251907	snRNA	0.658602	-1.13638	0.357109	-3.18216	0.00146183	0.00913319
SUMO2P20	ENSG00000253721	processed_pseudogene	1.06563	-1.1371	0.300427	-3.78496	0.000153735	0.00158063
RHBDL3	ENSG00000141314	protein_coding	92.428	-1.13729	0.33691	-3.37565	0.000736402	0.00531349
FGFR1	ENSG00000077782	protein_coding	1575.42	-1.13771	0.278959	-4.07841	4.5344e-05	0.000595929
TP53INP2	ENSG00000078804	protein_coding	1790.45	-1.13779	0.276878	-4.10934	3.96789e-05	0.000534314
RPS3AP1	ENSG00000233206	processed_pseudogene	0.558846	-1.138	0.349907	-3.25229	0.0011448	0.00752495
AC122688.2	ENSG00000256814	lncRNA	0.904804	-1.13912	0.457839	-2.48803	0.0128452	0.0483421
AC091544.5	ENSG00000271763	lncRNA	1.28808	-1.13976	0.373039	-3.05533	0.00224816	0.012812
AC079384.1	ENSG00000258346	lncRNA	0.730094	-1.1401	0.445736	-2.5578	0.0105338	0.0415748
IRX6	ENSG00000159387	protein_coding	1.32735	-1.14104	0.415369	-2.74706	0.00601318	0.0271451
COL4A2	ENSG00000134871	protein_coding	113.679	-1.14187	0.336104	-3.39736	0.000680394	0.00499975
RNU7-90P	ENSG00000238731	snRNA	1.11866	-1.14202	0.324057	-3.52414	0.000424859	0.00346895
GOLGA2P11	ENSG00000260062	transcribed_unprocessed_pseudogene	9.8685	-1.14241	0.441099	-2.58991	0.00960007	0.0387705
CCDC58P3	ENSG00000267076	processed_pseudogene	0.642857	-1.14243	0.342528	-3.33529	0.000852104	0.00594875
CFAP20DC-AS1	ENSG00000242428	lncRNA	1.1221	-1.14317	0.401498	-2.84725	0.00440981	0.0214832
AC002064.3	ENSG00000280440	TEC	0.615029	-1.14411	0.45258	-2.52797	0.0114724	0.0442892
AL592430.1	ENSG00000232682	lncRNA	36.6363	-1.14485	0.346753	-3.30162	0.00096128	0.00653049
MT-TR	ENSG00000210174	Mt_tRNA	15.0226	-1.14584	0.188325	-6.08439	1.16938e-09	1.27603e-07
PATE1	ENSG00000171053	protein_coding	0.582158	-1.1479	0.44968	-2.55271	0.0106887	0.0420255
MTND2P24	ENSG00000231947	processed_pseudogene	3.54301	-1.14868	0.202059	-5.68489	1.30895e-08	8.85349e-07
COL8A1	ENSG00000144810	protein_coding	12.8492	-1.14898	0.275022	-4.17777	2.94382e-05	0.000421934
RPS24P1	ENSG00000236477	processed_pseudogene	0.531768	-1.14915	0.394212	-2.91505	0.00355629	0.0181661
PBK	ENSG00000168078	protein_coding	117.078	-1.14947	0.189809	-6.05592	1.39619e-09	1.46925e-07
NANOS1	ENSG00000188613	protein_coding	49.6534	-1.14963	0.175828	-6.53835	6.22014e-11	1.23574e-08
AC010636.2	ENSG00000269110	lncRNA	1.00757	-1.14998	0.378712	-3.03656	0.00239296	0.0134452
HMGB3P26	ENSG00000259428	processed_pseudogene	0.692652	-1.15134	0.430706	-2.67315	0.00751433	0.0321463
AC087477.1	ENSG00000242295	processed_pseudogene	1.45067	-1.15168	0.265712	-4.33431	1.4622e-05	0.00024138
RN7SKP79	ENSG00000200243	misc_RNA	0.941204	-1.15248	0.409204	-2.81639	0.00485664	0.0230549
AC063979.1	ENSG00000251613	lncRNA	2.81765	-1.1527	0.357924	-3.22053	0.00127954	0.00821175
DMBT1L1	ENSG00000176584	transcribed_unitary_pseudogene	0.724432	-1.15332	0.351214	-3.28382	0.0010241	0.00687333
AC006362.1	ENSG00000261778	processed_pseudogene	0.462357	-1.15364	0.409497	-2.81721	0.00484424	0.0230125
PATE2	ENSG00000196844	protein_coding	1.13269	-1.15461	0.394985	-2.92318	0.00346478	0.0178013
SMIM11A	ENSG00000205670	protein_coding	2.42906	-1.1553	0.22269	-5.18793	2.12646e-07	8.19558e-06
BTBD16	ENSG00000138152	protein_coding	0.403541	-1.15545	0.427132	-2.70514	0.00682762	0.0298747
AL135787.1	ENSG00000224644	lncRNA	1.98409	-1.15575	0.328706	-3.51606	0.000438004	0.00355531
RNU2-23P	ENSG00000222477	snRNA	0.78292	-1.15577	0.38335	-3.01493	0.00257039	0.0141795
C10orf62	ENSG00000203942	protein_coding	0.453774	-1.15579	0.442098	-2.61433	0.00894033	0.036739
AC024032.1	ENSG00000207384	misc_RNA	1.43225	-1.15629	0.300833	-3.84361	0.000121236	0.00130875
MTCYBP16	ENSG00000251385	processed_pseudogene	4.90746	-1.15676	0.215122	-5.37722	7.56427e-08	3.62684e-06
TEAD4	ENSG00000197905	protein_coding	50.7698	-1.15792	0.305778	-3.7868	0.000152599	0.00156968
PA2G4P3	ENSG00000263405	processed_pseudogene	1.13442	-1.15798	0.263222	-4.39926	1.0862e-05	0.000191568
MTATP6P2	ENSG00000270307	processed_pseudogene	47.8552	-1.15826	0.16399	-7.06303	1.62912e-12	6.68288e-10
AC009487.3	ENSG00000280105	TEC	0.56578	-1.15835	0.401503	-2.88505	0.00391357	0.0195913
AP006241.1	ENSG00000207512	misc_RNA	1.07741	-1.15847	0.351538	-3.29542	0.000982743	0.00665478
SMIM10	ENSG00000184785	protein_coding	170.059	-1.1586	0.242768	-4.77248	1.81971e-06	4.6099e-05
AC124290.1	ENSG00000253452	lncRNA	0.624522	-1.15907	0.388972	-2.97982	0.00288416	0.0154268
RNASE3	ENSG00000169397	protein_coding	2077.8	-1.15908	0.298209	-3.88681	0.000101569	0.00113231
TCF24	ENSG00000261787	protein_coding	3.3805	-1.16034	0.221963	-5.22763	1.71698e-07	6.93411e-06
AL136455.1	ENSG00000225191	processed_pseudogene	0.777176	-1.16058	0.324084	-3.58112	0.00034213	0.00291993
AL136116.2	ENSG00000217495	processed_pseudogene	7.66831	-1.16061	0.313207	-3.70557	0.000210917	0.00201618
MTUS2-AS1	ENSG00000179141	lncRNA	12.6138	-1.16124	0.324908	-3.57406	0.000351482	0.00298445
FAM133CP	ENSG00000183055	processed_pseudogene	4.07471	-1.16144	0.267791	-4.33713	1.44353e-05	0.000239075
MEX3A	ENSG00000254726	protein_coding	254.656	-1.16153	0.25041	-4.63852	3.50906e-06	7.74984e-05
SHANK1	ENSG00000161681	protein_coding	1123.66	-1.16215	0.313981	-3.70135	0.000214457	0.00204413
KRT17	ENSG00000128422	protein_coding	112.878	-1.16292	0.453931	-2.56189	0.0104105	0.0411799
SLPI	ENSG00000124107	protein_coding	162.618	-1.16656	0.403402	-2.8918	0.00383046	0.0192573
AP000860.1	ENSG00000270323	processed_pseudogene	4.72126	-1.1667	0.322653	-3.61597	0.000299228	0.00263797
RPL22P22	ENSG00000213653	processed_pseudogene	2.17994	-1.16689	0.246556	-4.73275	2.21501e-06	5.39456e-05
AL591473.1	ENSG00000237107	processed_pseudogene	2.0274	-1.1671	0.224318	-5.20286	1.96246e-07	7.67367e-06
TRH	ENSG00000170893	protein_coding	1371.03	-1.16738	0.449503	-2.59704	0.00940309	0.0381593
DPP3P2	ENSG00000221844	processed_pseudogene	1.12543	-1.1692	0.342461	-3.41412	0.000639873	0.00477322
AC026782.2	ENSG00000248870	lncRNA	1.2398	-1.16947	0.429068	-2.72561	0.00641825	0.028506
LARP7P2	ENSG00000261939	processed_pseudogene	0.804159	-1.16989	0.392964	-2.97708	0.00291007	0.0155256
KIAA1755	ENSG00000149633	protein_coding	7.96625	-1.16999	0.313312	-3.73426	0.000188269	0.00184564
MTND4P21	ENSG00000231777	unprocessed_pseudogene	7.05582	-1.17023	0.199415	-5.86831	4.40256e-09	3.76538e-07
PRKAA2	ENSG00000162409	protein_coding	1.4192	-1.17028	0.349782	-3.34575	0.000820607	0.00578723
AC092042.2	ENSG00000232375	unprocessed_pseudogene	1.4129	-1.17074	0.350046	-3.34455	0.000824175	0.00580961
NME5	ENSG00000112981	protein_coding	3.4496	-1.17188	0.323898	-3.61807	0.000296807	0.00262359
SIX4	ENSG00000100625	protein_coding	4.68006	-1.17221	0.376168	-3.11619	0.00183206	0.0108932
BMS1P2	ENSG00000251079	transcribed_unprocessed_pseudogene	77.1049	-1.17254	0.222785	-5.26307	1.41669e-07	5.97747e-06
SMYD1	ENSG00000115593	protein_coding	0.976267	-1.1726	0.35172	-3.33392	0.000856327	0.00597305
RPL30P5	ENSG00000239525	processed_pseudogene	1.07787	-1.17289	0.290624	-4.03576	5.44267e-05	0.000687166
NEK10	ENSG00000163491	protein_coding	69.7436	-1.17304	0.265285	-4.42181	9.78772e-06	0.000176486
AC023194.1	ENSG00000227753	processed_pseudogene	1.32267	-1.17319	0.265103	-4.42542	9.62543e-06	0.000174055
AL731556.2	ENSG00000277981	unprocessed_pseudogene	0.825764	-1.17397	0.460686	-2.54831	0.0108247	0.0423869
CNIH3-AS1	ENSG00000229400	lncRNA	0.844934	-1.17405	0.416756	-2.81711	0.00484582	0.0230175
MTND1P16	ENSG00000239586	unprocessed_pseudogene	0.525189	-1.17435	0.395178	-2.9717	0.00296156	0.0157435
LINC01649	ENSG00000228127	lncRNA	5.00924	-1.17437	0.440153	-2.66809	0.00762832	0.032499
FABP5P1	ENSG00000236972	processed_pseudogene	1.65063	-1.17454	0.28265	-4.15545	3.24653e-05	0.000456462
SNRPEP3	ENSG00000227624	processed_pseudogene	0.649114	-1.17493	0.329775	-3.56282	0.000366888	0.0030884
AL079304.1	ENSG00000258827	lncRNA	2.10179	-1.17552	0.433977	-2.70872	0.00675423	0.0296241
AC104435.1	ENSG00000239568	processed_pseudogene	0.739261	-1.17615	0.348553	-3.37439	0.000739788	0.00533011
RNU6-220P	ENSG00000212221	snRNA	0.607519	-1.17643	0.437686	-2.68783	0.00719172	0.0310995
AL359095.1	ENSG00000230001	lncRNA	1.54659	-1.177	0.458308	-2.56815	0.0102244	0.0406316
EDIL3	ENSG00000164176	protein_coding	24.2296	-1.17718	0.354701	-3.31878	0.000904125	0.00623528
UROC1	ENSG00000159650	protein_coding	5.36729	-1.17731	0.286368	-4.11118	3.93638e-05	0.000530555
STARP1	ENSG00000214266	processed_pseudogene	0.378073	-1.17746	0.448103	-2.62767	0.0085973	0.0356735
AC008817.1	ENSG00000251478	processed_pseudogene	1.37952	-1.17756	0.237376	-4.96074	7.0225e-07	2.14688e-05
LINC02292	ENSG00000258630	lncRNA	0.687183	-1.17802	0.360249	-3.27002	0.00107541	0.00715803
RN7SL620P	ENSG00000276088	misc_RNA	0.646878	-1.17824	0.413761	-2.84763	0.00440458	0.0214648
SULT1C2	ENSG00000198203	protein_coding	15.6017	-1.17919	0.239334	-4.92697	8.35136e-07	2.43735e-05
OR8R1P	ENSG00000256347	unprocessed_pseudogene	35.1662	-1.17957	0.274273	-4.30072	1.70243e-05	0.000272777
AC004947.2	ENSG00000280255	TEC	15.1116	-1.18054	0.403296	-2.92724	0.00341989	0.0176249
PPIAP79	ENSG00000214853	processed_pseudogene	1.36673	-1.18078	0.235363	-5.01684	5.25282e-07	1.70238e-05
GOLGA8M	ENSG00000188626	protein_coding	180.572	-1.18126	0.391545	-3.01692	0.00255356	0.014106
PROSER2-AS1	ENSG00000225778	lncRNA	296.979	-1.18218	0.309892	-3.81481	0.000136286	0.00143657
MAPK6P4	ENSG00000215179	processed_pseudogene	1.08579	-1.18221	0.290612	-4.06801	4.74159e-05	0.000618043
MT-TD	ENSG00000210154	Mt_tRNA	2.4575	-1.18271	0.280342	-4.21881	2.45591e-05	0.000366844
MTCO1P56	ENSG00000220340	processed_pseudogene	0.906385	-1.18309	0.331641	-3.56737	0.000360579	0.00304803
SLIT2	ENSG00000145147	protein_coding	14.7186	-1.18367	0.307703	-3.84681	0.000119665	0.00129558
MTCO3P40	ENSG00000228046	processed_pseudogene	0.649153	-1.18421	0.343914	-3.44332	0.000574614	0.00439322
ABCB10P4	ENSG00000260053	processed_pseudogene	1.13598	-1.1847	0.355587	-3.33166	0.000863287	0.00600978
LINC00189	ENSG00000215533	lncRNA	17.1772	-1.18478	0.405016	-2.92527	0.00344157	0.0177169
MAMDC2-AS1	ENSG00000204706	lncRNA	376.513	-1.18541	0.288305	-4.11166	3.92829e-05	0.000529949
MIR8057	ENSG00000276221	miRNA	2.59461	-1.18558	0.41258	-2.87358	0.00405849	0.020141
MTATP6P18	ENSG00000227035	unprocessed_pseudogene	1.17354	-1.18704	0.327033	-3.62971	0.000283739	0.00253233
LCA5	ENSG00000135338	protein_coding	106.973	-1.18719	0.249326	-4.76159	1.92073e-06	4.79402e-05
PKHD1	ENSG00000170927	protein_coding	1.35693	-1.18797	0.368764	-3.22149	0.00127526	0.00819049
RPS15AP34	ENSG00000241808	processed_pseudogene	0.905936	-1.18817	0.303053	-3.92068	8.83001e-05	0.00101241
SNRPEP5	ENSG00000225642	processed_pseudogene	1.07602	-1.1882	0.289084	-4.11023	3.95267e-05	0.000532426
AC022613.1	ENSG00000256802	lncRNA	1.02313	-1.18823	0.383941	-3.09482	0.00196934	0.0115514
AL035555.2	ENSG00000219273	processed_pseudogene	0.544952	-1.18847	0.385288	-3.08462	0.00203812	0.0118637
CYTL1	ENSG00000170891	protein_coding	1992.08	-1.1888	0.303361	-3.91876	8.90041e-05	0.00101875
LRRC15	ENSG00000172061	protein_coding	1.15731	-1.18893	0.382769	-3.10611	0.00189564	0.0111962
EVC2	ENSG00000173040	protein_coding	67.2794	-1.18926	0.385039	-3.08866	0.00201059	0.011739
AGT	ENSG00000135744	protein_coding	23.6624	-1.19062	0.374922	-3.17566	0.00149498	0.00929441
LINC02399	ENSG00000257725	lncRNA	1.19134	-1.19072	0.394963	-3.01477	0.00257177	0.0141854
MTCO3P27	ENSG00000251430	unprocessed_pseudogene	0.986427	-1.19084	0.298487	-3.9896	6.61838e-05	0.000805091
RNA5SP242	ENSG00000201041	rRNA_pseudogene	0.577612	-1.19124	0.461074	-2.58362	0.00977692	0.0393083
SLC16A9	ENSG00000165449	protein_coding	192.535	-1.19266	0.315624	-3.77873	0.000157629	0.00161206
LOXL4	ENSG00000138131	protein_coding	288.575	-1.19271	0.247132	-4.82622	1.39145e-06	3.6672e-05
CARMN	ENSG00000249669	lncRNA	27.2013	-1.19286	0.225815	-5.28245	1.27468e-07	5.49874e-06
DHCR24-DT	ENSG00000233203	lncRNA	1.25203	-1.19291	0.371361	-3.21226	0.00131693	0.00840207
RBFOX3	ENSG00000167281	protein_coding	132.927	-1.19295	0.182302	-6.54378	5.99834e-11	1.20793e-08
RPL39P25	ENSG00000227271	processed_pseudogene	0.795319	-1.19295	0.325107	-3.6694	0.00024312	0.00225853
AC108064.1	ENSG00000248637	processed_pseudogene	0.587621	-1.19331	0.439436	-2.71555	0.00661666	0.0291563
FAM230G	ENSG00000188280	lncRNA	23.7654	-1.19355	0.287774	-4.14752	3.36102e-05	0.000469134
RPL22P14	ENSG00000218300	processed_pseudogene	0.97917	-1.19497	0.296311	-4.03282	5.5112e-05	0.000694631
FAM153CP	ENSG00000204677	lncRNA	18.1406	-1.19534	0.303186	-3.9426	8.06019e-05	0.000943187
MTCO1P39	ENSG00000224254	unprocessed_pseudogene	2.53728	-1.19559	0.26644	-4.48727	7.21403e-06	0.000138656
MTND2P8	ENSG00000237257	unprocessed_pseudogene	0.828398	-1.19574	0.322675	-3.70571	0.000210796	0.00201617
CPA5	ENSG00000158525	protein_coding	17.0304	-1.19718	0.303419	-3.94561	7.95959e-05	0.000935138
SLC66A1L	ENSG00000174899	transcribed_unitary_pseudogene	0.912487	-1.19741	0.462468	-2.58917	0.00962073	0.0388362
LINC01099	ENSG00000251504	lncRNA	0.564023	-1.19769	0.460181	-2.60265	0.00925072	0.037679
MTCO3P13	ENSG00000264316	unprocessed_pseudogene	21.8265	-1.19778	0.16256	-7.36819	1.72964e-13	9.57852e-11
AC103833.1	ENSG00000253225	processed_pseudogene	1.80371	-1.19811	0.395178	-3.03182	0.00243084	0.0136045
AC132825.1	ENSG00000240103	unprocessed_pseudogene	73.8685	-1.19835	0.159851	-7.49667	6.54576e-14	4.26466e-11
AC012070.1	ENSG00000228226	lncRNA	0.674099	-1.19854	0.382048	-3.13714	0.00170606	0.0103003
CRPPA-AS1	ENSG00000229688	lncRNA	31.5769	-1.19872	0.211258	-5.67418	1.39353e-08	9.21708e-07
RPL34P26	ENSG00000223676	processed_pseudogene	5.09437	-1.19883	0.201053	-5.96277	2.47998e-09	2.35773e-07
AC099518.4	ENSG00000261465	lncRNA	0.927728	-1.19946	0.36274	-3.30666	0.000944143	0.00644061
AC104574.2	ENSG00000259616	lncRNA	0.630834	-1.19983	0.397203	-3.0207	0.00252193	0.0139875
CRNDE	ENSG00000245694	lncRNA	514.296	-1.2001	0.280366	-4.28048	1.86492e-05	0.000293088
AC007608.2	ENSG00000260029	lncRNA	8.31256	-1.20054	0.317631	-3.77965	0.000157046	0.00160796
MYBPH	ENSG00000133055	protein_coding	37.3278	-1.20194	0.435387	-2.76063	0.00576894	0.0262944
RGS9BP	ENSG00000186326	protein_coding	33.8991	-1.20284	0.256323	-4.69267	2.69656e-06	6.31093e-05
AC087392.1	ENSG00000262003	lncRNA	2.61639	-1.20287	0.296223	-4.0607	4.89263e-05	0.000634167
FEV	ENSG00000163497	protein_coding	2.17572	-1.20312	0.316488	-3.80147	0.000143839	0.00149765
CST7	ENSG00000077984	protein_coding	4927.24	-1.2049	0.275341	-4.37605	1.20851e-05	0.000207362
MIR3686	ENSG00000263763	miRNA	4.69466	-1.20613	0.291915	-4.1318	3.59935e-05	0.000494666
MEGF10	ENSG00000145794	protein_coding	140.941	-1.20647	0.329806	-3.65811	0.000254079	0.00233488
AC007255.1	ENSG00000223813	lncRNA	13.4845	-1.20661	0.248456	-4.85644	1.19516e-06	3.25042e-05
SSTR2	ENSG00000180616	protein_coding	74.5682	-1.2109	0.195182	-6.20394	5.50681e-10	6.81475e-08
MTND4P24	ENSG00000232177	processed_pseudogene	151.139	-1.21137	0.17664	-6.85783	6.9914e-12	2.13614e-09
MTND2P29	ENSG00000233595	processed_pseudogene	2.583	-1.21169	0.21277	-5.69482	1.23499e-08	8.4959e-07
PADI3	ENSG00000142619	protein_coding	14.3817	-1.21191	0.406582	-2.98072	0.00287572	0.0154045
ARPP19P1	ENSG00000231228	processed_pseudogene	0.420656	-1.21197	0.452619	-2.67768	0.00741351	0.0318442
WHAMMP2	ENSG00000248334	transcribed_unprocessed_pseudogene	385.801	-1.21287	0.327268	-3.70603	0.000210533	0.00201412
CCDC26	ENSG00000229140	lncRNA	133.902	-1.21308	0.228407	-5.31105	1.08993e-07	4.85731e-06
SLC38A3	ENSG00000188338	protein_coding	8.90296	-1.21471	0.297444	-4.08382	4.43004e-05	0.000584294
RPS15AP15	ENSG00000223739	processed_pseudogene	1.52213	-1.21597	0.258154	-4.71026	2.47399e-06	5.87696e-05
RARS1P1	ENSG00000257037	processed_pseudogene	2.0139	-1.21641	0.27282	-4.45865	8.24768e-06	0.000153916
OR7E122P	ENSG00000215160	transcribed_unprocessed_pseudogene	0.463061	-1.21706	0.482228	-2.52382	0.0116087	0.0447061
PATE4	ENSG00000237353	protein_coding	9.40192	-1.21711	0.278612	-4.36849	1.25107e-05	0.00021326
RYR2	ENSG00000198626	protein_coding	13.03	-1.21834	0.29754	-4.09471	4.22699e-05	0.000561861
DZIP1	ENSG00000134874	protein_coding	40.1436	-1.2195	0.310081	-3.93283	8.39525e-05	0.000974161
DNAJB6P5	ENSG00000256441	processed_pseudogene	0.459231	-1.22048	0.393777	-3.09941	0.00193907	0.0114177
AC011247.2	ENSG00000271443	transcribed_processed_pseudogene	0.888062	-1.22283	0.44177	-2.76804	0.00563951	0.0258294
RPL17P11	ENSG00000233445	processed_pseudogene	0.445128	-1.22295	0.434008	-2.81782	0.00483514	0.0229791
AL445465.1	ENSG00000237174	lncRNA	0.819601	-1.22363	0.358212	-3.41593	0.000635645	0.0047473
AL031320.1	ENSG00000270655	processed_pseudogene	0.595032	-1.22421	0.478929	-2.55614	0.0105841	0.041714
PRPH	ENSG00000135406	protein_coding	2.30595	-1.22433	0.304295	-4.02349	5.73409e-05	0.000717122
SIM1	ENSG00000112246	protein_coding	1.5208	-1.22684	0.336819	-3.64243	0.000270078	0.00244189
AC004691.1	ENSG00000229263	lncRNA	3.2368	-1.22733	0.259804	-4.72406	2.31185e-06	5.57853e-05
HMGB1P46	ENSG00000254146	processed_pseudogene	0.507017	-1.22741	0.393607	-3.11837	0.00181857	0.0108305
HMGB1P30	ENSG00000244089	processed_pseudogene	3.82609	-1.22762	0.353546	-3.47231	0.000516008	0.00403757
FAM41C	ENSG00000230368	lncRNA	6.45891	-1.22795	0.351704	-3.49144	0.000480428	0.00382057
AL645608.3	ENSG00000231702	processed_pseudogene	1.14633	-1.22816	0.291977	-4.20636	2.59514e-05	0.000382604
AL390877.1	ENSG00000212266	snoRNA	0.492933	-1.22842	0.454678	-2.70174	0.0068977	0.0301072
AC079160.1	ENSG00000250546	lncRNA	0.616769	-1.22868	0.454616	-2.70267	0.0068785	0.0300501
AC125807.2	ENSG00000250899	lncRNA	17.5401	-1.22881	0.307989	-3.98979	6.61325e-05	0.000804688
AC114967.1	ENSG00000248120	processed_pseudogene	0.517156	-1.22909	0.393817	-3.12097	0.00180258	0.010744
MT1G	ENSG00000125144	protein_coding	15.8665	-1.22919	0.441788	-2.7823	0.00539745	0.0249711
FABP6	ENSG00000170231	protein_coding	1.21855	-1.22925	0.425303	-2.89028	0.00384894	0.0193311
MTND5P17	ENSG00000236626	processed_pseudogene	0.910385	-1.22955	0.312728	-3.9317	8.43455e-05	0.000977186
AC087623.1	ENSG00000255201	lncRNA	27.1928	-1.22977	0.311864	-3.94329	8.03719e-05	0.000941595
EBF4	ENSG00000088881	protein_coding	88.7021	-1.22979	0.327333	-3.757	0.000171961	0.0017243
MTND4LP5	ENSG00000270350	processed_pseudogene	57.4833	-1.22984	0.161919	-7.59542	3.0679e-14	2.3434e-11
LUM	ENSG00000139329	protein_coding	92.3983	-1.2308	0.377024	-3.26451	0.00109655	0.00726494
RPL31P14	ENSG00000237930	processed_pseudogene	0.444293	-1.23138	0.405915	-3.0336	0.00241654	0.0135571
AL590426.1	ENSG00000231762	processed_pseudogene	2.17944	-1.23143	0.435759	-2.82594	0.00471427	0.0225693
IL5RA	ENSG00000091181	protein_coding	198.839	-1.23177	0.310465	-3.96749	7.26336e-05	0.000867121
COL4A1	ENSG00000187498	protein_coding	83.2718	-1.23188	0.324339	-3.79813	0.00014579	0.0015137
DYDC2	ENSG00000133665	protein_coding	3.05957	-1.23273	0.315518	-3.907	9.34497e-05	0.00105723
PRL	ENSG00000172179	protein_coding	3.79144	-1.2328	0.453466	-2.71861	0.00655568	0.028951
ZNF711	ENSG00000147180	protein_coding	768.22	-1.23293	0.373553	-3.30056	0.000964921	0.00655055
GOLGA8F	ENSG00000153684	protein_coding	3.2224	-1.23327	0.276062	-4.46736	7.9189e-06	0.000148973
LYPD6	ENSG00000187123	protein_coding	8.47263	-1.23454	0.498503	-2.4765	0.0132678	0.0495369
NPAP1	ENSG00000185823	protein_coding	0.960068	-1.23474	0.352534	-3.50246	0.000460989	0.00369919
SELENOV	ENSG00000186838	protein_coding	1.23393	-1.23498	0.333116	-3.70734	0.000209448	0.00200891
FOXO6-AS1	ENSG00000229901	lncRNA	3.14791	-1.23564	0.314825	-3.92485	8.67839e-05	0.000998128
RNU7-23P	ENSG00000239099	snRNA	1.04132	-1.23618	0.339394	-3.6423	0.000270208	0.00244207
LINC00337	ENSG00000225077	lncRNA	6.24525	-1.23694	0.245142	-5.04581	4.51606e-07	1.50886e-05
AC104843.2	ENSG00000231139	unprocessed_pseudogene	1.43114	-1.23748	0.231689	-5.34114	9.23615e-08	4.26683e-06
AP002991.1	ENSG00000279818	TEC	1.0645	-1.23826	0.446981	-2.77027	0.00560093	0.0256978
HIGD1AP9	ENSG00000258104	processed_pseudogene	2.43976	-1.2384	0.302014	-4.10047	4.12306e-05	0.000550358
AC100832.2	ENSG00000263938	lncRNA	1.08028	-1.23869	0.353128	-3.50777	0.000451887	0.00364027
HSPB6	ENSG00000004776	protein_coding	20.8837	-1.24072	0.256373	-4.83951	1.3016e-06	3.47377e-05
HPSE2	ENSG00000172987	protein_coding	6.07925	-1.24106	0.43789	-2.83418	0.00459434	0.0221194
FEZ1	ENSG00000149557	protein_coding	53.9145	-1.24215	0.305054	-4.07192	4.66276e-05	0.000609723
SOX1	ENSG00000182968	protein_coding	1.46413	-1.24268	0.356317	-3.48755	0.000487464	0.00386059
NDFIP2	ENSG00000102471	protein_coding	173.17	-1.24376	0.253568	-4.90505	9.34049e-07	2.67498e-05
DYDC1	ENSG00000170788	protein_coding	0.521912	-1.24552	0.444677	-2.80096	0.00509503	0.0239065
MTND2P4	ENSG00000230252	unprocessed_pseudogene	1.12477	-1.24565	0.352399	-3.53478	0.000408109	0.00336193
AC025569.1	ENSG00000258168	lncRNA	56.321	-1.24604	0.323295	-3.85417	0.000116124	0.00126333
THEG	ENSG00000105549	protein_coding	1.06813	-1.24652	0.390621	-3.19113	0.00141716	0.00891573
AC104784.1	ENSG00000243929	processed_pseudogene	0.428079	-1.24977	0.436878	-2.86069	0.00422719	0.0207942
EDNRA	ENSG00000151617	protein_coding	12.6672	-1.24979	0.374122	-3.3406	0.000835983	0.00587161
AL390334.1	ENSG00000258932	transcribed_processed_pseudogene	0.92657	-1.25117	0.354627	-3.52814	0.000418489	0.00342993
MTCO3P9	ENSG00000249698	unprocessed_pseudogene	0.673997	-1.25118	0.330245	-3.78862	0.000151484	0.00156147
COL14A1	ENSG00000187955	protein_coding	174.531	-1.252	0.281034	-4.45497	8.39054e-06	0.000156056
AL512326.4	ENSG00000228191	processed_pseudogene	0.921761	-1.25205	0.323057	-3.87563	0.000106348	0.00117588
AP000790.2	ENSG00000255331	processed_pseudogene	7.6013	-1.25253	0.294334	-4.25545	2.08625e-05	0.000321309
AP000997.4	ENSG00000279771	TEC	0.924852	-1.25277	0.388446	-3.2251	0.0012593	0.00810128
SLC22A10	ENSG00000184999	protein_coding	1.49555	-1.25328	0.45939	-2.72813	0.00636939	0.0283373
GNAT1	ENSG00000114349	protein_coding	1.68857	-1.25348	0.251369	-4.98661	6.14465e-07	1.93068e-05
SLAMF9	ENSG00000162723	protein_coding	14.6975	-1.25389	0.366435	-3.42187	0.000621921	0.00466525
DDAH1	ENSG00000153904	protein_coding	94.6071	-1.25395	0.245056	-5.11698	3.10466e-07	1.10301e-05
AC008127.2	ENSG00000257572	processed_pseudogene	0.536219	-1.25401	0.443007	-2.83069	0.00464483	0.0223189
APLN	ENSG00000171388	protein_coding	17.7322	-1.2549	0.27554	-4.55431	5.25576e-06	0.000106663
VSNL1	ENSG00000163032	protein_coding	15.9501	-1.25635	0.229786	-5.46747	4.56504e-08	2.40768e-06
FAM205C	ENSG00000187791	protein_coding	1.54061	-1.25777	0.348658	-3.60746	0.000309206	0.00270139
RPL26P26	ENSG00000242595	processed_pseudogene	2.80727	-1.2584	0.331632	-3.79458	0.000147892	0.00152943
LINC01764	ENSG00000267308	lncRNA	2.87732	-1.25882	0.391176	-3.21805	0.00129063	0.00827241
BAMBI	ENSG00000095739	protein_coding	56.6213	-1.2603	0.315357	-3.99642	6.43077e-05	0.000787023
MTND4P27	ENSG00000230548	unprocessed_pseudogene	0.762301	-1.26043	0.330365	-3.81527	0.000136034	0.00143459
GAS1	ENSG00000180447	protein_coding	23.0987	-1.26074	0.310007	-4.06681	4.76611e-05	0.000620673
MTND5P13	ENSG00000250169	processed_pseudogene	1.85751	-1.26158	0.254154	-4.96383	6.91167e-07	2.12055e-05
COLEC12	ENSG00000158270	protein_coding	62.0121	-1.26238	0.327333	-3.85656	0.000114996	0.00125299
RNU6-1056P	ENSG00000206723	snRNA	0.873815	-1.26405	0.443092	-2.85279	0.00433372	0.0212058
RN7SKP206	ENSG00000222755	misc_RNA	12.7761	-1.26436	0.276077	-4.57974	4.65549e-06	9.66505e-05
LINC02196	ENSG00000250974	lncRNA	1.20624	-1.26444	0.471145	-2.68377	0.00727967	0.0313879
OSTCP6	ENSG00000219790	processed_pseudogene	6.57075	-1.2647	0.299226	-4.22656	2.37292e-05	0.000356848
PTPRG	ENSG00000144724	protein_coding	163.765	-1.2654	0.371805	-3.40339	0.000665562	0.00492191
MTND1P30	ENSG00000238047	processed_pseudogene	0.686814	-1.26595	0.338692	-3.73776	0.000185669	0.00182671
FP236383.4	ENSG00000280614	lncRNA	61.6601	-1.26879	0.373181	-3.39993	0.000674022	0.00496528
NANOGP1	ENSG00000176654	transcribed_unprocessed_pseudogene	2.92944	-1.26891	0.326939	-3.88119	0.000103947	0.00115533
AC226118.1	ENSG00000249574	lncRNA	3.49076	-1.2708	0.378371	-3.3586	0.000783385	0.00558474
AC018645.2	ENSG00000251999	snoRNA	1.68728	-1.27131	0.292184	-4.35105	1.35486e-05	0.000227192
UNC93A	ENSG00000112494	protein_coding	0.855119	-1.27216	0.501496	-2.53672	0.0111896	0.0434549
EFNB3	ENSG00000108947	protein_coding	16.9981	-1.27295	0.373673	-3.4066	0.000657784	0.00487566
AL008987.1	ENSG00000236365	processed_pseudogene	0.693969	-1.273	0.338836	-3.75697	0.00017198	0.0017243
AC007608.4	ENSG00000278909	TEC	20.134	-1.27428	0.289546	-4.40097	1.0777e-05	0.000190372
GCGR	ENSG00000215644	protein_coding	11.5531	-1.27457	0.274176	-4.64873	3.33979e-06	7.44236e-05
AL359091.2	ENSG00000228510	processed_pseudogene	23.6474	-1.27771	0.204829	-6.23792	4.43435e-10	5.76114e-08
AL022344.1	ENSG00000259869	lncRNA	0.80948	-1.27906	0.511208	-2.50204	0.0123479	0.0468571
ABCC6P2	ENSG00000255277	transcribed_unprocessed_pseudogene	0.702515	-1.27913	0.442985	-2.88752	0.00388294	0.0194593
MT-TL1	ENSG00000209082	Mt_tRNA	211.643	-1.27914	0.18383	-6.95827	3.44469e-12	1.24073e-09
BEND6	ENSG00000151917	protein_coding	175.229	-1.27997	0.348186	-3.6761	0.000236826	0.00221119
TMSB4XP3	ENSG00000223437	processed_pseudogene	1.85851	-1.28048	0.392571	-3.26177	0.00110718	0.00732332
ENSAP1	ENSG00000224274	processed_pseudogene	0.692035	-1.28381	0.457606	-2.8055	0.00502382	0.0236651
AC011755.1	ENSG00000279512	TEC	1.29294	-1.2859	0.35601	-3.61199	0.000303861	0.00267103
SEMA3G	ENSG00000010319	protein_coding	57.8047	-1.28705	0.239409	-5.37595	7.6178e-08	3.64461e-06
LINC01664	ENSG00000235478	lncRNA	17.3275	-1.28963	0.270477	-4.76798	1.86086e-06	4.66863e-05
MAGOH3P	ENSG00000270975	unprocessed_pseudogene	22.6816	-1.28972	0.218305	-5.90787	3.46554e-09	3.08301e-07
RD3L	ENSG00000227729	protein_coding	11.5298	-1.29052	0.394249	-3.27335	0.0010628	0.00708794
AC009884.2	ENSG00000270255	processed_pseudogene	3.46307	-1.29161	0.358665	-3.60115	0.000316814	0.00274728
FAM220BP	ENSG00000176007	processed_pseudogene	0.802153	-1.29197	0.518277	-2.49283	0.0126731	0.0478447
AC105411.1	ENSG00000259867	lncRNA	13.6022	-1.2939	0.356754	-3.62688	0.000286872	0.00255412
AL158211.4	ENSG00000272516	lncRNA	5.3033	-1.29416	0.331458	-3.90443	9.44473e-05	0.00106718
MTND6P25	ENSG00000255316	unprocessed_pseudogene	1.30467	-1.29666	0.384229	-3.3747	0.000738962	0.00532762
AC079598.3	ENSG00000258179	processed_pseudogene	0.379997	-1.29768	0.458955	-2.82747	0.00469168	0.0224927
RN7SKP267	ENSG00000222313	misc_RNA	3.24724	-1.2992	0.380481	-3.41462	0.000638719	0.00476705
AL049737.1	ENSG00000225170	processed_pseudogene	1.29895	-1.29962	0.277904	-4.67652	2.91777e-06	6.70626e-05
RPS20P22	ENSG00000239218	transcribed_processed_pseudogene	33.9009	-1.29972	0.268438	-4.8418	1.2867e-06	3.44438e-05
PRSS29P	ENSG00000196364	transcribed_unprocessed_pseudogene	4.20891	-1.30011	0.408033	-3.18629	0.00144109	0.0090265
AL023581.2	ENSG00000227192	lncRNA	2.4151	-1.30017	0.347639	-3.73999	0.000184025	0.00181498
NEBL	ENSG00000078114	protein_coding	19.2448	-1.30059	0.288738	-4.50438	6.65655e-06	0.000129477
ZNF861P	ENSG00000267235	transcribed_unprocessed_pseudogene	7.37427	-1.30075	0.463593	-2.80579	0.00501927	0.0236559
AC117453.1	ENSG00000223930	lncRNA	18.4074	-1.30132	0.335486	-3.87889	0.000104932	0.00116453
AC011375.1	ENSG00000277568	misc_RNA	3.62765	-1.30267	0.21294	-6.11755	9.50232e-10	1.08221e-07
EPPIN	ENSG00000101448	protein_coding	0.617567	-1.30276	0.385223	-3.38183	0.000720048	0.00522784
ADAMTS15	ENSG00000166106	protein_coding	44.8941	-1.30366	0.466895	-2.79218	0.00523538	0.0243919
FAM245A	ENSG00000228055	lncRNA	0.867697	-1.30407	0.524136	-2.48803	0.0128452	0.0483421
RPSAP32	ENSG00000238075	processed_pseudogene	1.12169	-1.30455	0.310364	-4.20329	2.6306e-05	0.000386161
PAX7	ENSG00000009709	protein_coding	0.805097	-1.30464	0.341036	-3.82554	0.000130488	0.00138799
ENTR1P2	ENSG00000181101	processed_pseudogene	3.01128	-1.30522	0.292081	-4.46869	7.86987e-06	0.000148302
GYG2-AS1	ENSG00000235483	lncRNA	1.12368	-1.30534	0.415743	-3.13978	0.00169074	0.0102245
AC098934.3	ENSG00000260021	lncRNA	0.641528	-1.30579	0.411061	-3.17664	0.00148994	0.009267
SNAP25	ENSG00000132639	protein_coding	3.32607	-1.30585	0.501298	-2.60493	0.00918927	0.0374942
AC002368.1	ENSG00000237741	lncRNA	1.51683	-1.30663	0.472705	-2.76416	0.00570688	0.0260705
CHSY3	ENSG00000198108	protein_coding	16.2011	-1.30668	0.338365	-3.86176	0.000112574	0.00123175
ALG1L3P	ENSG00000251087	unprocessed_pseudogene	4.07027	-1.30735	0.428927	-3.04795	0.00230406	0.013065
AC114801.3	ENSG00000249072	processed_pseudogene	51.4323	-1.30833	0.226651	-5.77247	7.812e-09	5.86602e-07
RNU5E-4P	ENSG00000201801	snRNA	88.2307	-1.31197	0.226783	-5.78514	7.2451e-09	5.51512e-07
SNORD3J	ENSG00000221400	snoRNA	1.82603	-1.31288	0.256829	-5.11188	3.18965e-07	1.1245e-05
AC078899.2	ENSG00000268461	unprocessed_pseudogene	1.64508	-1.31396	0.361139	-3.63838	0.000274355	0.00246747
SYCP1	ENSG00000198765	protein_coding	0.777012	-1.31523	0.447222	-2.94088	0.0032728	0.0170266
MTND4LP21	ENSG00000231582	processed_pseudogene	0.872443	-1.31568	0.32973	-3.99016	6.60282e-05	0.00080386
LINC01360	ENSG00000233973	lncRNA	0.383531	-1.31612	0.479068	-2.74725	0.00600971	0.0271322
SRL	ENSG00000185739	protein_coding	9.28429	-1.31701	0.217805	-6.04672	1.47826e-09	1.53736e-07
PYDC1	ENSG00000169900	protein_coding	5.359	-1.31817	0.284958	-4.62583	3.73109e-06	8.12278e-05
MYOM3	ENSG00000142661	protein_coding	3.96231	-1.31881	0.233361	-5.65134	1.59197e-08	1.02812e-06
EVC	ENSG00000072840	protein_coding	164.795	-1.31917	0.390233	-3.38046	0.00072365	0.00524797
AC011297.1	ENSG00000273906	lncRNA	0.884412	-1.31958	0.518337	-2.54579	0.0109032	0.0426226
AL161729.4	ENSG00000271659	lncRNA	2.11333	-1.31966	0.516902	-2.55302	0.0106792	0.0420004
CNIH3-AS2	ENSG00000233384	lncRNA	1.30832	-1.32065	0.372375	-3.54655	0.000390309	0.00324608
AC099509.1	ENSG00000249746	lncRNA	1.64657	-1.32123	0.336549	-3.92581	8.64395e-05	0.000994941
TSLP	ENSG00000145777	protein_coding	55.9807	-1.3213	0.379543	-3.4813	0.000498993	0.00393851
MGAT4C	ENSG00000182050	protein_coding	1.81206	-1.3215	0.267554	-4.9392	7.8444e-07	2.32307e-05
ROBO2	ENSG00000185008	protein_coding	8.56127	-1.32159	0.448422	-2.9472	0.00320665	0.0167746
CTNNA2	ENSG00000066032	protein_coding	1.95707	-1.3223	0.38264	-3.45573	0.000548807	0.00423659
TRPM4	ENSG00000130529	protein_coding	220.265	-1.32235	0.348987	-3.78911	0.000151189	0.00155895
NANOGNB	ENSG00000205857	protein_coding	0.797055	-1.32266	0.433985	-3.0477	0.00230599	0.0130726
CILP2	ENSG00000160161	protein_coding	118.441	-1.32296	0.281059	-4.70704	2.51341e-06	5.9451e-05
AC135068.6	ENSG00000281087	processed_pseudogene	3.49892	-1.32396	0.240595	-5.50286	3.73672e-08	2.04633e-06
DCLRE1CP1	ENSG00000237470	unprocessed_pseudogene	10.037	-1.32437	0.347861	-3.80718	0.00014056	0.00146973
MT1L	ENSG00000260549	transcribed_unprocessed_pseudogene	5.95658	-1.32491	0.418257	-3.1677	0.0015365	0.00950386
ZNF444P1	ENSG00000259738	processed_pseudogene	2.87104	-1.32506	0.440659	-3.007	0.00263837	0.0144806
SPATA18	ENSG00000163071	protein_coding	47.7215	-1.3251	0.358474	-3.69649	0.000218604	0.00207629
LINC02535	ENSG00000234155	lncRNA	0.689616	-1.32538	0.53618	-2.47189	0.0134402	0.0499863
LRP4	ENSG00000134569	protein_coding	164.967	-1.32574	0.310792	-4.26569	1.99282e-05	0.000309809
AC007336.3	ENSG00000279030	TEC	3.11789	-1.32576	0.407029	-3.25716	0.00112534	0.00741906
PLCH1-AS1	ENSG00000239508	lncRNA	2.11821	-1.32787	0.421025	-3.15389	0.00161108	0.00986125
RNU6-935P	ENSG00000222303	snRNA	0.719262	-1.32823	0.529959	-2.50628	0.0122008	0.0464455
LPO	ENSG00000167419	protein_coding	2170.06	-1.32837	0.319617	-4.15614	3.23666e-05	0.000455219
CCL18	ENSG00000275385	protein_coding	11.9014	-1.3304	0.364225	-3.65267	0.000259526	0.00236751
MTND2P21	ENSG00000230950	unprocessed_pseudogene	0.880129	-1.3311	0.317629	-4.19073	2.7806e-05	0.000403501
EPCAM	ENSG00000119888	protein_coding	139.83	-1.33145	0.36054	-3.69293	0.000221681	0.00209765
NCAM2	ENSG00000154654	protein_coding	42.0586	-1.33308	0.313274	-4.2553	2.08764e-05	0.000321365
MTND6P9	ENSG00000233248	processed_pseudogene	0.663977	-1.33409	0.406198	-3.28432	0.00102229	0.00686427
RNA5SP312	ENSG00000252877	rRNA_pseudogene	1.23224	-1.33459	0.373661	-3.57166	0.000354723	0.00300886
NTNG2	ENSG00000196358	protein_coding	4089.22	-1.3348	0.305467	-4.36969	1.24424e-05	0.000212422
RNU6-1251P	ENSG00000201372	snRNA	1.7838	-1.3354	0.286618	-4.65917	3.17492e-06	7.16549e-05
AC135178.1	ENSG00000212206	snoRNA	2.23127	-1.33574	0.407321	-3.27933	0.00104053	0.00696567
AC004257.1	ENSG00000269635	lncRNA	1.66344	-1.33587	0.287294	-4.64985	3.32171e-06	7.41743e-05
MRGPRF	ENSG00000172935	protein_coding	10.0737	-1.33653	0.362882	-3.68309	0.000230427	0.00216651
IRF6	ENSG00000117595	protein_coding	890.102	-1.33799	0.456607	-2.93028	0.00338652	0.0175006
PLCH1	ENSG00000114805	protein_coding	234.289	-1.34072	0.314032	-4.26937	1.96026e-05	0.000305901
MTND4P4	ENSG00000225295	unprocessed_pseudogene	0.752015	-1.3408	0.345648	-3.87909	0.000104848	0.00116447
EIF3KP3	ENSG00000250442	processed_pseudogene	1.11832	-1.34238	0.377388	-3.55703	0.000375065	0.0031429
RACGAP1P	ENSG00000257331	processed_pseudogene	1.48144	-1.34262	0.303777	-4.41977	9.88069e-06	0.000177891
AL049874.1	ENSG00000241354	processed_pseudogene	0.642745	-1.34273	0.323005	-4.15699	3.22475e-05	0.000453832
COLGALT2	ENSG00000198756	protein_coding	135.621	-1.34373	0.269207	-4.99142	5.99372e-07	1.88862e-05
MTND2P13	ENSG00000263914	unprocessed_pseudogene	16.2635	-1.34435	0.189692	-7.087	1.37053e-12	5.78272e-10
HIF3A	ENSG00000124440	protein_coding	18.7741	-1.34459	0.250949	-5.35801	8.41452e-08	3.94485e-06
IGKV1OR1-1	ENSG00000276674	IG_V_pseudogene	0.621057	-1.34507	0.529703	-2.5393	0.0111075	0.0431966
MTCO2P12	ENSG00000229344	unprocessed_pseudogene	562.278	-1.34508	0.170063	-7.9093	2.58832e-15	3.47486e-12
RNU6-157P	ENSG00000206684	snRNA	0.840436	-1.34514	0.414969	-3.24154	0.00118886	0.00775016
CCDC182	ENSG00000166329	protein_coding	1.39418	-1.34519	0.426497	-3.15404	0.00161024	0.00985749
RPL36AP51	ENSG00000242291	processed_pseudogene	2.97549	-1.34611	0.214448	-6.27711	3.44931e-10	4.63878e-08
S100A16	ENSG00000188643	protein_coding	105.567	-1.34614	0.432164	-3.11489	0.00184013	0.010928
GPR158	ENSG00000151025	protein_coding	1.0623	-1.34813	0.368287	-3.66053	0.000251691	0.0023163
AC011257.1	ENSG00000253926	lncRNA	19.9916	-1.34881	0.259175	-5.20423	1.94804e-07	7.63077e-06
MT-TF	ENSG00000210049	Mt_tRNA	145.834	-1.34896	0.198739	-6.78762	1.13996e-11	3.15647e-09
AC128688.1	ENSG00000244144	processed_pseudogene	0.717273	-1.34903	0.425542	-3.17015	0.00152362	0.00944124
AC012005.1	ENSG00000279274	processed_pseudogene	0.614955	-1.34916	0.367115	-3.67503	0.000237821	0.00221861
SCUBE1-AS1	ENSG00000203527	lncRNA	14.9488	-1.34942	0.367538	-3.67152	0.000241115	0.00224367
5_8S_rRNA	ENSG00000275877	rRNA	0.503629	-1.34987	0.477402	-2.82754	0.00469074	0.0224907
AC104758.2	ENSG00000260776	transcribed_unprocessed_pseudogene	9.65795	-1.35016	0.266689	-5.06267	4.13435e-07	1.40356e-05
AC092569.1	ENSG00000230118	processed_pseudogene	0.76859	-1.35059	0.309451	-4.36446	1.27434e-05	0.000216224
RORB	ENSG00000198963	protein_coding	29.1007	-1.35061	0.399524	-3.38054	0.000723435	0.00524727
EDDM3A	ENSG00000181562	protein_coding	2.17683	-1.35228	0.35429	-3.81686	0.000135159	0.00142774
SHISA2	ENSG00000180730	protein_coding	6.6771	-1.35294	0.322511	-4.19503	2.72833e-05	0.000397513
KIF12	ENSG00000136883	protein_coding	1.8145	-1.35326	0.328845	-4.1152	3.8684e-05	0.000524264
BPIFC	ENSG00000184459	protein_coding	0.660511	-1.35352	0.455463	-2.97173	0.00296124	0.0157435
MTND1P28	ENSG00000230158	unprocessed_pseudogene	0.683487	-1.35354	0.385991	-3.50667	0.000453745	0.0036526
HHIP	ENSG00000164161	protein_coding	100.608	-1.3539	0.259379	-5.21978	1.79137e-07	7.15942e-06
AL031667.1	ENSG00000229398	processed_pseudogene	0.482923	-1.35465	0.508985	-2.66147	0.00778007	0.0329774
AC112653.1	ENSG00000230249	processed_pseudogene	2.14299	-1.35478	0.26394	-5.13292	2.8528e-07	1.02922e-05
SLC7A2	ENSG00000003989	protein_coding	75.6562	-1.35491	0.330351	-4.10142	4.10625e-05	0.000549107
PDCL3P5	ENSG00000213089	processed_pseudogene	14.7769	-1.35518	0.297814	-4.55042	5.35391e-06	0.000108296
PLAAT5	ENSG00000168004	protein_coding	57.9452	-1.35819	0.405045	-3.35319	0.000798865	0.00566818
MTND6P3	ENSG00000254132	processed_pseudogene	35.0322	-1.3582	0.190001	-7.14837	8.78168e-13	3.96995e-10
ZNF90P2	ENSG00000233366	processed_pseudogene	0.948855	-1.36007	0.403137	-3.37372	0.000741596	0.00534227
SNORA62	ENSG00000201157	snoRNA	1.29202	-1.36256	0.485988	-2.80369	0.0050522	0.0237735
EDDM3B	ENSG00000181552	protein_coding	1.08733	-1.36397	0.421927	-3.23271	0.00122623	0.0079339
LOXHD1	ENSG00000167210	protein_coding	225.878	-1.3671	0.326294	-4.18979	2.7921e-05	0.000404773
AC025040.2	ENSG00000259388	processed_pseudogene	58.6975	-1.36788	0.276	-4.95608	7.1931e-07	2.17824e-05
USP6	ENSG00000129204	protein_coding	206.515	-1.36813	0.28914	-4.73173	2.22612e-06	5.41294e-05
CRMP1	ENSG00000072832	protein_coding	58.0684	-1.36909	0.372331	-3.67707	0.000235927	0.00220605
C1orf141	ENSG00000203963	protein_coding	4.58227	-1.36982	0.379536	-3.60919	0.000307151	0.00269034
AL731733.1	ENSG00000215097	processed_pseudogene	50.4817	-1.37101	0.303136	-4.52276	6.10371e-06	0.000120774
MTCO3P8	ENSG00000233385	unprocessed_pseudogene	1.67479	-1.37198	0.264472	-5.18763	2.12989e-07	8.19812e-06
AC087430.1	ENSG00000235158	lncRNA	0.51863	-1.37212	0.437651	-3.1352	0.00171738	0.010355
AC104809.2	ENSG00000233392	lncRNA	535.142	-1.37335	0.43397	-3.16462	0.00155288	0.0095818
AC092349.1	ENSG00000248803	processed_pseudogene	1.5735	-1.37402	0.529144	-2.59669	0.0094126	0.0381769
THRAP3P3	ENSG00000235920	processed_pseudogene	7.79818	-1.37425	0.341642	-4.02249	5.7586e-05	0.000719062
TSPAN12	ENSG00000106025	protein_coding	7.15421	-1.37483	0.360836	-3.81012	0.000138901	0.00145616
TREM2	ENSG00000095970	protein_coding	34.1211	-1.37505	0.355449	-3.86848	0.000109517	0.00120486
ZNF648	ENSG00000179930	protein_coding	8.73979	-1.37591	0.343349	-4.00733	6.1409e-05	0.000758251
ASIC2	ENSG00000108684	protein_coding	2.60384	-1.37676	0.358297	-3.84252	0.000121776	0.00131202
RPS6KL1	ENSG00000198208	protein_coding	212.287	-1.37695	0.217281	-6.33716	2.34034e-10	3.45614e-08
MTND1P20	ENSG00000226794	processed_pseudogene	0.881793	-1.37792	0.366716	-3.75744	0.000171657	0.00172213
GPX6	ENSG00000198704	protein_coding	0.605196	-1.38	0.527354	-2.61683	0.00887494	0.0365449
NUDT10	ENSG00000122824	protein_coding	77.9103	-1.38116	0.473294	-2.91819	0.00352074	0.0180219
COL27A1	ENSG00000196739	protein_coding	122.277	-1.38144	0.297276	-4.647	3.36797e-06	7.49052e-05
RPL22P20	ENSG00000239200	processed_pseudogene	2.08189	-1.38153	0.272899	-5.06242	4.13972e-07	1.40367e-05
MTCO1P57	ENSG00000232975	unprocessed_pseudogene	0.701429	-1.38335	0.340345	-4.06455	4.81262e-05	0.000625626
ASS1P10	ENSG00000215325	processed_pseudogene	1.17332	-1.38388	0.419944	-3.2954	0.000982827	0.00665478
AC139783.2	ENSG00000250914	processed_pseudogene	2.96057	-1.38483	0.289675	-4.78063	1.74746e-06	4.45443e-05
AL645608.4	ENSG00000241180	lncRNA	14.7287	-1.38484	0.339981	-4.07327	4.63574e-05	0.000606548
MTND6P12	ENSG00000235039	processed_pseudogene	1.23878	-1.38612	0.348505	-3.97734	6.96919e-05	0.000839521
GLRB	ENSG00000109738	protein_coding	13.7793	-1.38662	0.387893	-3.57475	0.000350563	0.00297928
AC104257.1	ENSG00000253507	lncRNA	5.53629	-1.38686	0.525447	-2.63939	0.00830566	0.0347334
RPL22P16	ENSG00000213935	processed_pseudogene	4.97336	-1.38801	0.195103	-7.11422	1.12547e-12	4.84093e-10
LINC00051	ENSG00000254008	lncRNA	7.16059	-1.38827	0.375456	-3.69756	0.000217684	0.0020691
HOMER2P1	ENSG00000228966	processed_pseudogene	8.47779	-1.38853	0.524142	-2.64916	0.00806931	0.0339469
PRR15	ENSG00000176532	protein_coding	31.5009	-1.38879	0.361007	-3.84698	0.00011958	0.0012953
AC023490.2	ENSG00000277017	lncRNA	0.886882	-1.39023	0.405342	-3.42977	0.000604083	0.00455148
MTND2P33	ENSG00000248907	unprocessed_pseudogene	1.08651	-1.39072	0.301568	-4.61162	3.9955e-06	8.58035e-05
AL035425.3	ENSG00000261409	lncRNA	0.464799	-1.39379	0.562402	-2.47828	0.0132017	0.0493685
AL133325.3	ENSG00000278041	lncRNA	5.66953	-1.39388	0.354884	-3.9277	8.57605e-05	0.00098944
LINC02218	ENSG00000249662	protein_coding	2.87084	-1.39407	0.530022	-2.63021	0.00853312	0.0354804
RNU2-52P	ENSG00000222612	snRNA	0.551452	-1.39422	0.471719	-2.95562	0.00312044	0.0164149
C2orf66	ENSG00000187944	protein_coding	7.06059	-1.39534	0.309764	-4.50452	6.65233e-06	0.000129477
AC006386.2	ENSG00000279115	processed_pseudogene	0.841882	-1.39695	0.403747	-3.45995	0.000540266	0.00418597
SH3GL3	ENSG00000140600	protein_coding	2.35444	-1.3977	0.338616	-4.12768	3.66442e-05	0.000501839
SLCO2A1	ENSG00000174640	protein_coding	52.7692	-1.3981	0.331918	-4.21219	2.52912e-05	0.000374867
AP000864.1	ENSG00000272788	lncRNA	3.82979	-1.39998	0.338504	-4.13578	3.53743e-05	0.000487613
TMEM132E	ENSG00000181291	protein_coding	7.94531	-1.40065	0.287268	-4.87576	1.08389e-06	2.99747e-05
AC073130.1	ENSG00000237870	lncRNA	0.754881	-1.40171	0.47631	-2.94285	0.00325207	0.0169382
MTCYBP8	ENSG00000233550	unprocessed_pseudogene	1.09474	-1.40229	0.327017	-4.28814	1.80176e-05	0.000284881
LRRC3B	ENSG00000179796	protein_coding	1.29551	-1.40373	0.498637	-2.81514	0.00487565	0.0231262
FO393419.1	ENSG00000231207	processed_pseudogene	3.40244	-1.40402	0.314467	-4.46477	8.01551e-06	0.000150407
AC105114.1	ENSG00000279439	TEC	12.0047	-1.4041	0.453734	-3.09455	0.00197111	0.0115587
MTATP8P2	ENSG00000229604	processed_pseudogene	105.974	-1.40419	0.185394	-7.57407	3.61703e-14	2.54357e-11
LINC00839	ENSG00000185904	lncRNA	1.92518	-1.40931	0.447644	-3.14829	0.00164227	0.0100051
AC068759.1	ENSG00000237473	lncRNA	0.665141	-1.41052	0.561093	-2.51388	0.0119412	0.0457008
GDF6	ENSG00000156466	protein_coding	1.03238	-1.41079	0.466591	-3.0236	0.00249784	0.0138873
STAC	ENSG00000144681	protein_coding	26.1922	-1.41268	0.403617	-3.50006	0.000465155	0.00372721
TEX101	ENSG00000131126	protein_coding	50.0795	-1.41337	0.320159	-4.4146	1.01196e-05	0.000181362
LINC01989	ENSG00000261156	lncRNA	1.66402	-1.41351	0.429784	-3.28889	0.00100584	0.00677832
DNAH8-AS1	ENSG00000231150	lncRNA	1.03973	-1.41366	0.414795	-3.40808	0.00065421	0.0048573
KNCN	ENSG00000162456	protein_coding	1.60507	-1.41628	0.386779	-3.66171	0.000250534	0.00230932
RPL7P36	ENSG00000234109	processed_pseudogene	7.90306	-1.41733	0.198847	-7.12774	1.02027e-12	4.5201e-10
AC011997.1	ENSG00000222017	lncRNA	2.5249	-1.42075	0.504077	-2.81851	0.00482469	0.0229467
RN7SL864P	ENSG00000239923	misc_RNA	0.854267	-1.42107	0.540412	-2.62961	0.00854832	0.0355235
LINC00477	ENSG00000197503	lncRNA	2.01327	-1.42115	0.503907	-2.82026	0.00479841	0.0228807
TPO	ENSG00000115705	protein_coding	49.3558	-1.42215	0.456841	-3.11302	0.00185185	0.010983
EGR4	ENSG00000135625	protein_coding	4.94112	-1.42251	0.345214	-4.12067	3.77779e-05	0.000514456
AC105219.1	ENSG00000254548	lncRNA	0.547241	-1.42266	0.545409	-2.60843	0.00909584	0.0372124
SLC24A3	ENSG00000185052	protein_coding	491.664	-1.42403	0.33318	-4.27406	1.91944e-05	0.000300146
AC015922.3	ENSG00000276855	lncRNA	7.39316	-1.42443	0.38604	-3.68986	0.000224379	0.00211952
ANXA8L1	ENSG00000264230	protein_coding	10.5778	-1.42685	0.400155	-3.56574	0.000362829	0.00306063
HHIP-AS1	ENSG00000248890	lncRNA	49.4901	-1.42791	0.323328	-4.41629	1.0041e-05	0.000180245
IL17RE	ENSG00000163701	protein_coding	1121.28	-1.42864	0.367412	-3.88839	0.000100913	0.00112727
FREM2	ENSG00000150893	protein_coding	2.13578	-1.42954	0.375417	-3.80786	0.000140175	0.00146639
AFF2-IT1	ENSG00000223516	lncRNA	13.5697	-1.43101	0.321318	-4.45355	8.44639e-06	0.000156963
MTND1P22	ENSG00000251407	unprocessed_pseudogene	1.30329	-1.43306	0.26931	-5.32122	1.03075e-07	4.66927e-06
PRDX2P4	ENSG00000213177	processed_pseudogene	1.20052	-1.43368	0.345122	-4.15412	3.26538e-05	0.000458675
MT-TL2	ENSG00000210191	Mt_tRNA	11.592	-1.43695	0.227033	-6.32925	2.46358e-10	3.56679e-08
AL627309.1	ENSG00000238009	lncRNA	4.35307	-1.4388	0.330476	-4.35374	1.33836e-05	0.000225023
MT-TH	ENSG00000210176	Mt_tRNA	10.4557	-1.43921	0.206539	-6.9682	3.21012e-12	1.1793e-09
RN7SL417P	ENSG00000244056	misc_RNA	1.60209	-1.43972	0.404343	-3.56064	0.000369957	0.00310832
RPS3AP52	ENSG00000230405	processed_pseudogene	0.406182	-1.44104	0.474778	-3.03518	0.00240392	0.0134933
AC010970.1	ENSG00000225840	processed_pseudogene	988.759	-1.44266	0.322079	-4.47922	7.49161e-06	0.000143061
ADAMTS9-AS1	ENSG00000241158	lncRNA	2.61323	-1.44293	0.357384	-4.03747	5.40297e-05	0.000683807
FAM201A	ENSG00000204860	lncRNA	124.483	-1.44526	0.386746	-3.73697	0.000186255	0.00183085
MTND1P4	ENSG00000230764	unprocessed_pseudogene	0.867674	-1.45009	0.35242	-4.11466	3.87756e-05	0.000524904
LINC02197	ENSG00000250387	lncRNA	0.821062	-1.45238	0.52476	-2.76771	0.0056452	0.0258472
AC020891.4	ENSG00000270378	processed_pseudogene	1.36945	-1.45566	0.422864	-3.44238	0.000576612	0.00440215
RNA5-8SP2	ENSG00000200434	rRNA_pseudogene	0.559072	-1.45652	0.470179	-3.0978	0.00194962	0.0114556
AL390726.4	ENSG00000273036	transcribed_processed_pseudogene	190.606	-1.45812	0.437116	-3.33577	0.000850645	0.00594231
AC091839.1	ENSG00000248234	processed_pseudogene	1.38791	-1.45813	0.292921	-4.97788	6.42844e-07	1.99999e-05
AC023481.1	ENSG00000231401	lncRNA	0.83782	-1.45846	0.562059	-2.59485	0.00946323	0.0383401
MACROD2-AS1	ENSG00000235914	lncRNA	3.9111	-1.46194	0.536733	-2.72379	0.00645385	0.0286125
LINC02618	ENSG00000242104	transcribed_unitary_pseudogene	1.15992	-1.46387	0.480568	-3.04612	0.00231817	0.0131198
STC1	ENSG00000159167	protein_coding	3.92076	-1.46434	0.378013	-3.87379	0.000107154	0.00118297
IL22RA2	ENSG00000164485	protein_coding	4.70713	-1.46437	0.484109	-3.02487	0.00248739	0.0138493
ACTN2	ENSG00000077522	protein_coding	5.82934	-1.46644	0.27245	-5.3824	7.34994e-08	3.56263e-06
LINC01096	ENSG00000246095	lncRNA	1.84708	-1.46808	0.559624	-2.62333	0.00870755	0.0360062
PLCH1-AS2	ENSG00000242925	lncRNA	1.3259	-1.46901	0.459988	-3.19359	0.00140516	0.00886161
TEKT2	ENSG00000092850	protein_coding	85.8209	-1.46952	0.233285	-6.29925	2.99088e-10	4.20651e-08
MTATP6P3	ENSG00000263483	unprocessed_pseudogene	3.90419	-1.46986	0.215465	-6.82184	8.98844e-12	2.58581e-09
TSSC2	ENSG00000223756	transcribed_unprocessed_pseudogene	13.1473	-1.47115	0.219287	-6.70878	1.96253e-11	4.91219e-09
HUNK	ENSG00000142149	protein_coding	8.46797	-1.47185	0.287167	-5.12543	2.96866e-07	1.06494e-05
RBMX2P5	ENSG00000227087	processed_pseudogene	1.46076	-1.47253	0.326211	-4.51404	6.36032e-06	0.000124848
VTRNA2-2P	ENSG00000251900	misc_RNA	1.17377	-1.4754	0.515414	-2.86255	0.00420243	0.0206959
ITGB4	ENSG00000132470	protein_coding	219.943	-1.47889	0.235392	-6.28265	3.32847e-10	4.55127e-08
LINC00635	ENSG00000241469	lncRNA	1.02441	-1.47995	0.444273	-3.33117	0.000864815	0.00601772
WSCD1	ENSG00000179314	protein_coding	18.2012	-1.48061	0.341413	-4.33671	1.44629e-05	0.000239443
MT-TI	ENSG00000210100	Mt_tRNA	28.7248	-1.48172	0.213694	-6.93383	4.09603e-12	1.42887e-09
AIMP1P1	ENSG00000234187	processed_pseudogene	3.53054	-1.48252	0.403666	-3.67264	0.000240059	0.00223619
HNF4A	ENSG00000101076	protein_coding	4.25741	-1.48254	0.265277	-5.58864	2.28856e-08	1.36094e-06
AL445223.1	ENSG00000269189	lncRNA	0.859432	-1.48293	0.566333	-2.61847	0.00883244	0.0364139
PLPPR1	ENSG00000148123	protein_coding	0.570523	-1.48307	0.529547	-2.80065	0.00510002	0.023921
DPY19L2P1	ENSG00000189212	transcribed_unprocessed_pseudogene	15.2646	-1.48326	0.219253	-6.76505	1.33263e-11	3.62206e-09
MTND4P7	ENSG00000253257	processed_pseudogene	3.75837	-1.48552	0.256622	-5.78875	7.09118e-09	5.41656e-07
PRSS12	ENSG00000164099	protein_coding	105.702	-1.48624	0.252724	-5.88088	4.08093e-09	3.52432e-07
TRGV10	ENSG00000211694	TR_V_gene	87.8642	-1.48628	0.323476	-4.5947	4.33364e-06	9.14055e-05
PCDHB11	ENSG00000197479	protein_coding	11.0223	-1.4886	0.323927	-4.59548	4.31751e-06	9.11285e-05
AL596442.2	ENSG00000273100	lncRNA	0.921521	-1.49018	0.488511	-3.05044	0.00228504	0.0129854
UNC5D	ENSG00000156687	protein_coding	1.00407	-1.49039	0.443225	-3.3626	0.000772133	0.0055165
GTF2IP7	ENSG00000227038	transcribed_unprocessed_pseudogene	21.5149	-1.49237	0.355589	-4.19689	2.70608e-05	0.000395407
AP001485.1	ENSG00000270449	processed_pseudogene	3.20733	-1.49313	0.340835	-4.38082	1.18234e-05	0.000203898
AC106865.1	ENSG00000250771	transcribed_unprocessed_pseudogene	271.262	-1.4954	0.38061	-3.92894	8.53194e-05	0.000985634
HMGB3P2	ENSG00000231470	processed_pseudogene	0.840462	-1.49551	0.397946	-3.75808	0.000171221	0.00171892
RPL7P50	ENSG00000268785	processed_pseudogene	22.268	-1.49897	0.195333	-7.67389	1.66857e-14	1.43431e-11
AC090888.2	ENSG00000259304	processed_pseudogene	0.888392	-1.50082	0.561214	-2.67424	0.00748989	0.0320875
MTCO3P10	ENSG00000231537	unprocessed_pseudogene	0.461774	-1.50221	0.407677	-3.68479	0.000228888	0.00215433
TRIL	ENSG00000255690	protein_coding	6.92668	-1.50292	0.34097	-4.40778	1.04437e-05	0.000186179
DOC2B	ENSG00000272636	protein_coding	236.765	-1.50433	0.37246	-4.0389	5.37029e-05	0.000681134
AC012291.1	ENSG00000200991	snoRNA	1.18901	-1.50448	0.413055	-3.64234	0.000270175	0.00244207
ACSM3	ENSG00000005187	protein_coding	2910.7	-1.50565	0.225007	-6.69155	2.20825e-11	5.346e-09
AP000344.2	ENSG00000248409	unprocessed_pseudogene	1.77794	-1.50674	0.481591	-3.12867	0.00175598	0.0105314
AL049647.1	ENSG00000179447	lncRNA	126.332	-1.50695	0.342216	-4.40352	1.0651e-05	0.000188672
RTL1	ENSG00000254656	protein_coding	11.2848	-1.50782	0.5081	-2.96756	0.00300176	0.015919
AC106799.3	ENSG00000260763	lncRNA	0.684413	-1.50857	0.423305	-3.5638	0.000365525	0.00307868
CLDN1	ENSG00000163347	protein_coding	0.674453	-1.51022	0.512593	-2.94623	0.00321669	0.0168073
ANOS1	ENSG00000011201	protein_coding	7.35564	-1.51184	0.420747	-3.59322	0.000326617	0.00281519
GLUD1P2	ENSG00000265366	transcribed_unprocessed_pseudogene	46.7753	-1.51434	0.301003	-5.03099	4.87952e-07	1.60369e-05
CHRNB4	ENSG00000117971	protein_coding	9.8589	-1.51446	0.31155	-4.86106	1.16759e-06	3.18912e-05
CLEC4O	ENSG00000267453	transcribed_unprocessed_pseudogene	713.323	-1.51772	0.539866	-2.81129	0.00493426	0.023335
MTND4P13	ENSG00000216713	processed_pseudogene	4.33895	-1.51798	0.24101	-6.2984	3.00726e-10	4.21615e-08
AC009884.1	ENSG00000253335	lncRNA	7.03575	-1.52335	0.350864	-4.3417	1.41384e-05	0.000235213
OR7E26P	ENSG00000228547	unprocessed_pseudogene	0.943721	-1.5238	0.467839	-3.25711	0.00112551	0.00741906
USH1C	ENSG00000006611	protein_coding	0.754962	-1.52437	0.345719	-4.40927	1.03719e-05	0.000185285
AC090515.4	ENSG00000259353	lncRNA	6.63872	-1.52505	0.417981	-3.6486	0.000263675	0.00239671
FAM205A	ENSG00000205108	protein_coding	6.60395	-1.52565	0.361405	-4.22144	2.42747e-05	0.000364064
TDRD9	ENSG00000156414	protein_coding	536.651	-1.52659	0.34878	-4.37694	1.20356e-05	0.000206666
C1QTNF8	ENSG00000184471	protein_coding	0.739888	-1.52686	0.416682	-3.66433	0.00024799	0.00229224
HFM1	ENSG00000162669	protein_coding	28.3151	-1.52733	0.423032	-3.61044	0.000305679	0.00268238
AC099509.2	ENSG00000250158	lncRNA	1.27843	-1.52897	0.422231	-3.62117	0.000293274	0.00260014
SPATA13	ENSG00000228741	lncRNA	2.18673	-1.52914	0.429667	-3.55889	0.00037242	0.0031242
CNTN4-AS1	ENSG00000237990	lncRNA	1.29482	-1.52924	0.538999	-2.83718	0.00455138	0.0219987
PGPEP1L	ENSG00000183571	protein_coding	6.46279	-1.52989	0.343082	-4.45927	8.2238e-06	0.0001536
PIWIL3	ENSG00000184571	protein_coding	8.33181	-1.53072	0.345426	-4.43139	9.36258e-06	0.000170136
GLDN	ENSG00000186417	protein_coding	80.881	-1.53093	0.319463	-4.79219	1.64972e-06	4.23943e-05
AP000484.1	ENSG00000275598	processed_pseudogene	2.18106	-1.53807	0.457029	-3.36537	0.000764417	0.00547461
MTCYBP10	ENSG00000233285	unprocessed_pseudogene	0.476709	-1.54045	0.525089	-2.93369	0.00334961	0.0173585
GABRA3	ENSG00000011677	protein_coding	0.991929	-1.54271	0.479633	-3.21644	0.00129793	0.00830715
LINC02385	ENSG00000257193	lncRNA	1.54324	-1.54328	0.48205	-3.20149	0.0013672	0.00866041
AC008635.1	ENSG00000222614	misc_RNA	0.98107	-1.54436	0.357865	-4.31547	1.59262e-05	0.000257698
RNU6-911P	ENSG00000252332	snRNA	0.635729	-1.54492	0.514071	-3.00526	0.00265351	0.0145385
UNC5C	ENSG00000182168	protein_coding	57.5251	-1.54494	0.362598	-4.26075	2.03742e-05	0.000315387
AC092979.1	ENSG00000240521	lncRNA	18.7518	-1.54568	0.310624	-4.97605	6.48948e-07	2.01757e-05
AL138808.1	ENSG00000237832	lncRNA	2.54297	-1.54854	0.518324	-2.98759	0.00281188	0.0151461
AC114482.1	ENSG00000232622	processed_pseudogene	2.04485	-1.54974	0.294032	-5.27066	1.35932e-07	5.7739e-06
AC004381.1	ENSG00000260510	lncRNA	39.6121	-1.54988	0.226224	-6.85108	7.32926e-12	2.2089e-09
PCDHB10	ENSG00000120324	protein_coding	7.89594	-1.55043	0.399988	-3.87618	0.000106107	0.00117404
HMGB3P6	ENSG00000213070	processed_pseudogene	1.32534	-1.55487	0.29953	-5.19103	2.09139e-07	8.09211e-06
GRID1	ENSG00000182771	protein_coding	15.4999	-1.5575	0.36303	-4.29028	1.78449e-05	0.000282992
MTATP8P1	ENSG00000240409	unprocessed_pseudogene	88.4524	-1.55798	0.191683	-8.12791	4.36771e-16	7.44241e-13
TMEM108-AS1	ENSG00000251011	lncRNA	1.75784	-1.55825	0.484364	-3.21711	0.00129489	0.0082913
FAM230D	ENSG00000187979	lncRNA	2.63012	-1.55911	0.372104	-4.19	2.78959e-05	0.000404541
AC024995.1	ENSG00000253945	processed_pseudogene	3.4482	-1.56104	0.248135	-6.29111	3.15207e-10	4.35034e-08
AC008588.1	ENSG00000248634	lncRNA	0.801377	-1.56145	0.406806	-3.8383	0.000123888	0.0013296
ANKRD18A	ENSG00000180071	protein_coding	350.157	-1.56305	0.390757	-4.00005	6.33293e-05	0.000776766
PTPRG-AS1	ENSG00000241472	lncRNA	3.52392	-1.56471	0.407623	-3.83862	0.000123728	0.00132821
AL591684.1	ENSG00000224919	lncRNA	0.804036	-1.56551	0.474263	-3.30094	0.000963617	0.0065437
IRX3	ENSG00000177508	protein_coding	398.571	-1.56564	0.436955	-3.58307	0.000339583	0.00290491
AC023301.1	ENSG00000265579	lncRNA	19.3103	-1.5664	0.429622	-3.64599	0.000266362	0.00241447
MTCO2P16	ENSG00000234842	unprocessed_pseudogene	0.918482	-1.56746	0.573847	-2.7315	0.00630476	0.0281098
SFRP1	ENSG00000104332	protein_coding	18.2815	-1.56795	0.406031	-3.86166	0.000112619	0.00123195
F3	ENSG00000117525	protein_coding	191.304	-1.56913	0.332238	-4.72291	2.32499e-06	5.60263e-05
FBLN1	ENSG00000077942	protein_coding	135.022	-1.56913	0.396813	-3.95434	7.67449e-05	0.000906191
AL356863.1	ENSG00000279025	TEC	0.803125	-1.57103	0.429433	-3.65839	0.000253801	0.00233281
CCDC3	ENSG00000151468	protein_coding	150.131	-1.57168	0.356819	-4.4047	1.05932e-05	0.00018795
PRRT4	ENSG00000224940	protein_coding	666.128	-1.57344	0.322	-4.88647	1.02659e-06	2.87309e-05
TARM1	ENSG00000248385	protein_coding	33.2488	-1.57553	0.351473	-4.48264	7.37262e-06	0.000141092
MTND3P19	ENSG00000271480	processed_pseudogene	3.58825	-1.57653	0.258273	-6.10412	1.03366e-09	1.15935e-07
CTSLP4	ENSG00000230011	unprocessed_pseudogene	0.440821	-1.58323	0.61518	-2.5736	0.0100646	0.0401654
AC243562.2	ENSG00000259683	unprocessed_pseudogene	7.2965	-1.58419	0.360144	-4.39876	1.08872e-05	0.000191936
FAM205BP	ENSG00000257198	transcribed_unprocessed_pseudogene	0.713815	-1.58434	0.411132	-3.85361	0.000116389	0.00126568
GAL	ENSG00000069482	protein_coding	8.96521	-1.5851	0.319281	-4.9646	6.88442e-07	2.11512e-05
AC021242.2	ENSG00000254237	lncRNA	0.618953	-1.58601	0.623973	-2.54179	0.0110287	0.0429996
ZNF209P	ENSG00000269138	unprocessed_pseudogene	1.7799	-1.59181	0.317359	-5.01579	5.28149e-07	1.70792e-05
RPL12P23	ENSG00000218716	processed_pseudogene	1.0354	-1.59611	0.378604	-4.21576	2.48936e-05	0.000370585
MTCO3P16	ENSG00000227736	unprocessed_pseudogene	0.941108	-1.59618	0.520707	-3.0654	0.00217376	0.0124585
FAT1	ENSG00000083857	protein_coding	74.0228	-1.5969	0.38535	-4.14404	3.41246e-05	0.000474333
POF1B	ENSG00000124429	protein_coding	8.21618	-1.59981	0.343362	-4.65924	3.17382e-06	7.16549e-05
LINC01107	ENSG00000225493	lncRNA	16.7298	-1.60429	0.34199	-4.69105	2.71803e-06	6.34776e-05
LINC01310	ENSG00000205632	lncRNA	0.927886	-1.60443	0.47434	-3.38244	0.000718457	0.00521962
BMP3	ENSG00000152785	protein_coding	37.2749	-1.60676	0.481226	-3.33888	0.00084116	0.00589557
LINC02504	ENSG00000248339	lncRNA	0.806728	-1.60715	0.469255	-3.42491	0.000615008	0.00461809
MTND4P6	ENSG00000224042	processed_pseudogene	2.42633	-1.60766	0.287454	-5.59276	2.23482e-08	1.33978e-06
AL772337.2	ENSG00000233884	lncRNA	3.38474	-1.60811	0.589829	-2.7264	0.00640286	0.0284571
NETO1	ENSG00000166342	protein_coding	51.8699	-1.6086	0.388361	-4.14202	3.44268e-05	0.000477075
RNU1-88P	ENSG00000238554	snRNA	1.3405	-1.61178	0.425232	-3.79036	0.00015043	0.00155169
AL355482.1	ENSG00000224810	lncRNA	14.838	-1.61314	0.366972	-4.39581	1.10359e-05	0.000193787
CCL21	ENSG00000137077	protein_coding	2.65894	-1.61881	0.378977	-4.27153	1.94133e-05	0.000303375
MTATP6P25	ENSG00000262095	processed_pseudogene	7.86617	-1.62142	0.207232	-7.82416	5.11052e-15	6.11923e-12
AL121830.1	ENSG00000232675	lncRNA	25.5612	-1.62515	0.385479	-4.21591	2.48769e-05	0.000370461
RNVU1-28	ENSG00000277918	snRNA	1.94266	-1.62645	0.596177	-2.72813	0.00636937	0.0283373
AC097518.1	ENSG00000249008	lncRNA	0.692448	-1.62683	0.49466	-3.28878	0.00100623	0.00677907
MMP13	ENSG00000137745	protein_coding	2.06048	-1.6334	0.456407	-3.57882	0.000345149	0.00294117
BCHE	ENSG00000114200	protein_coding	2.0685	-1.63443	0.63419	-2.57719	0.00996081	0.0398748
AL118508.1	ENSG00000230387	lncRNA	18.0221	-1.63531	0.412985	-3.95973	7.50338e-05	0.000890974
TACSTD2	ENSG00000184292	protein_coding	52.6333	-1.63866	0.450759	-3.63533	0.000277621	0.00248749
LINC02874	ENSG00000257137	lncRNA	1.91117	-1.63891	0.397353	-4.12455	3.71453e-05	0.000508073
HECW2-AS1	ENSG00000229056	lncRNA	31.915	-1.63954	0.299748	-5.46973	4.50714e-08	2.38344e-06
OR6J1	ENSG00000255804	protein_coding	1.74709	-1.6396	0.366173	-4.47767	7.54632e-06	0.000143645
AC002066.1	ENSG00000237813	lncRNA	0.590068	-1.6419	0.582769	-2.81741	0.00484125	0.0230007
AC091980.2	ENSG00000275038	lncRNA	1.11651	-1.6431	0.400709	-4.10047	4.12304e-05	0.000550358
AC135731.2	ENSG00000270955	processed_pseudogene	3.53628	-1.64321	0.357739	-4.59333	4.3623e-06	9.1855e-05
AC087821.1	ENSG00000278886	TEC	2.36441	-1.64725	0.391758	-4.20476	2.61354e-05	0.000384422
LINC01924	ENSG00000267134	lncRNA	0.76117	-1.65064	0.569563	-2.89809	0.00375445	0.0189575
DPY19L4P1	ENSG00000229663	processed_pseudogene	78.5968	-1.65507	0.3302	-5.01233	5.37749e-07	1.73099e-05
GRID1-AS1	ENSG00000234942	lncRNA	0.805412	-1.65734	0.565628	-2.93009	0.00338865	0.0175096
AC097714.1	ENSG00000248452	processed_pseudogene	0.440926	-1.65741	0.639279	-2.59263	0.00952458	0.0385288
AL359851.1	ENSG00000260585	lncRNA	0.60976	-1.65824	0.584488	-2.83708	0.00455278	0.022002
FGF13-AS1	ENSG00000226031	lncRNA	1.33421	-1.66456	0.554081	-3.00418	0.00266295	0.0145632
MTND5P35	ENSG00000258923	processed_pseudogene	1.64844	-1.66532	0.293476	-5.67446	1.39125e-08	9.21708e-07
CCDC75P1	ENSG00000182921	processed_pseudogene	4.09528	-1.66547	0.316982	-5.25416	1.48699e-07	6.2208e-06
SNX18P3	ENSG00000225345	transcribed_unprocessed_pseudogene	180.674	-1.66758	0.406094	-4.1064	4.01875e-05	0.000540342
AC012038.1	ENSG00000257373	lncRNA	1.07018	-1.6678	0.535855	-3.11241	0.00185566	0.011003
COX6B1P4	ENSG00000253813	processed_pseudogene	0.697819	-1.66836	0.562863	-2.96405	0.00303615	0.0160473
FOXC1	ENSG00000054598	protein_coding	703.37	-1.67019	0.394035	-4.23868	2.24834e-05	0.000342061
KISS1	ENSG00000170498	protein_coding	0.757322	-1.67468	0.46209	-3.62414	0.000289927	0.00257562
MEG9	ENSG00000223403	lncRNA	6.67772	-1.67476	0.588191	-2.8473	0.00440912	0.0214822
AC013470.2	ENSG00000226690	protein_coding	5.04805	-1.67933	0.620884	-2.70475	0.00683565	0.0299042
MTND4P10	ENSG00000226663	processed_pseudogene	0.895571	-1.67958	0.340471	-4.93312	8.09277e-07	2.37755e-05
PGBD5	ENSG00000177614	protein_coding	59.8862	-1.68113	0.384274	-4.37483	1.21527e-05	0.00020836
DPY19L2P4	ENSG00000235436	transcribed_unprocessed_pseudogene	3.74959	-1.68292	0.32962	-5.10563	3.29701e-07	1.15651e-05
RD3	ENSG00000198570	protein_coding	12.2519	-1.68307	0.390688	-4.30798	1.64756e-05	0.000265618
AC007536.1	ENSG00000255356	processed_pseudogene	0.512346	-1.68372	0.578526	-2.91035	0.00361019	0.0184053
MTND6P22	ENSG00000270230	processed_pseudogene	45.3189	-1.68524	0.231709	-7.27308	3.51382e-13	1.76901e-10
STRIT1	ENSG00000240045	protein_coding	0.576399	-1.68634	0.562434	-2.99829	0.00271503	0.0147733
HES3	ENSG00000173673	protein_coding	1.55811	-1.68805	0.358334	-4.71083	2.46705e-06	5.87307e-05
AC026620.1	ENSG00000263674	lncRNA	4.43065	-1.68819	0.393184	-4.29364	1.7577e-05	0.000279209
FOXCUT	ENSG00000280916	lncRNA	6.25323	-1.68967	0.414812	-4.07334	4.63442e-05	0.000606548
MARCHF11	ENSG00000183654	protein_coding	0.621227	-1.69297	0.548494	-3.08657	0.0020248	0.0117986
MSLNL	ENSG00000162006	protein_coding	10.2536	-1.69575	0.325616	-5.20784	1.91056e-07	7.51719e-06
AC007405.3	ENSG00000239467	lncRNA	2.65062	-1.69677	0.41089	-4.1295	3.63559e-05	0.000498507
LINC01170	ENSG00000253807	lncRNA	0.797918	-1.69684	0.426379	-3.97966	6.90138e-05	0.000833111
HORMAD2	ENSG00000176635	protein_coding	2.05573	-1.69787	0.318203	-5.33582	9.51127e-08	4.37114e-06
CXCL14	ENSG00000145824	protein_coding	15.8088	-1.69865	0.314091	-5.40813	6.36846e-08	3.15242e-06
AC120036.3	ENSG00000254348	processed_pseudogene	0.590709	-1.69958	0.670175	-2.53602	0.0112119	0.0435186
AC120036.4	ENSG00000255366	lncRNA	3.19721	-1.70016	0.380829	-4.46438	8.03025e-06	0.000150556
TPTE2P6	ENSG00000205822	transcribed_unprocessed_pseudogene	5.98853	-1.70058	0.349463	-4.86626	1.13732e-06	3.11992e-05
LINC02673	ENSG00000260151	lncRNA	0.82882	-1.70226	0.611074	-2.78568	0.00534149	0.0247883
MTND6P19	ENSG00000254384	unprocessed_pseudogene	3.83512	-1.7024	0.274014	-6.21282	5.20423e-10	6.55009e-08
LINC02700	ENSG00000255666	lncRNA	5.02974	-1.7055	0.379885	-4.48953	7.13791e-06	0.000137372
CUL1P1	ENSG00000251032	processed_pseudogene	2.01052	-1.70795	0.326126	-5.23708	1.63135e-07	6.66116e-06
DNAJB6P6	ENSG00000234247	processed_pseudogene	0.628903	-1.71667	0.534717	-3.21042	0.00132543	0.00844537
AC005699.1	ENSG00000249631	lncRNA	1.15596	-1.71967	0.626855	-2.74333	0.00608194	0.0273607
AC092598.1	ENSG00000223523	lncRNA	1.00258	-1.72031	0.542071	-3.17359	0.00150566	0.00935163
AL589935.2	ENSG00000276127	processed_pseudogene	2.06668	-1.72418	0.372795	-4.62501	3.74573e-06	8.1397e-05
MSX2	ENSG00000120149	protein_coding	2.93484	-1.72433	0.512	-3.36783	0.000757619	0.00543912
MYF6	ENSG00000111046	protein_coding	4.08042	-1.72487	0.641421	-2.68915	0.0071635	0.0309987
LINC00906	ENSG00000267339	lncRNA	7.47633	-1.72635	0.612465	-2.8187	0.00482185	0.0229399
PI15	ENSG00000137558	protein_coding	39.5344	-1.73108	0.635647	-2.72334	0.00646257	0.0286397
MTND2P19	ENSG00000231567	unprocessed_pseudogene	0.957106	-1.73279	0.369807	-4.68566	2.79063e-06	6.48993e-05
MTND2P38	ENSG00000253828	unprocessed_pseudogene	1.19938	-1.73388	0.289485	-5.98954	2.10436e-09	2.07638e-07
GASK1A	ENSG00000144649	protein_coding	45.9934	-1.73399	0.330261	-5.25037	1.51792e-07	6.32033e-06
DPP10-AS1	ENSG00000235026	lncRNA	6.06648	-1.73518	0.575018	-3.0176	0.00254783	0.0140884
MIR193BHG	ENSG00000262454	lncRNA	3.40918	-1.74006	0.406397	-4.28167	1.85498e-05	0.000291778
TMEM179	ENSG00000258986	protein_coding	3.68635	-1.74025	0.295015	-5.89887	3.65999e-09	3.23005e-07
ACSM1	ENSG00000166743	protein_coding	576.562	-1.74284	0.265948	-6.55332	5.62729e-11	1.15419e-08
AL359538.1	ENSG00000243008	lncRNA	8.23521	-1.7431	0.533459	-3.26754	0.00108486	0.00721229
H2ACP2	ENSG00000223951	processed_pseudogene	3.27014	-1.74533	0.448358	-3.89271	9.91292e-05	0.00111014
HAUS1P2	ENSG00000224224	processed_pseudogene	2.11268	-1.74721	0.347918	-5.02189	5.11654e-07	1.66553e-05
AC092042.3	ENSG00000273291	protein_coding	4.53672	-1.74934	0.443653	-3.94303	8.04575e-05	0.000941995
GM2AP1	ENSG00000241695	processed_pseudogene	1.0574	-1.75052	0.519113	-3.37214	0.000745869	0.00536693
AC108729.2	ENSG00000243518	processed_pseudogene	1.09193	-1.75271	0.496797	-3.52802	0.000418686	0.00342993
AL121584.1	ENSG00000225181	lncRNA	1.59861	-1.75571	0.516223	-3.40107	0.000671236	0.00495135
CISTR	ENSG00000260492	lncRNA	0.815204	-1.75678	0.432105	-4.06564	4.79005e-05	0.000623242
BVES-AS1	ENSG00000203808	lncRNA	1.13366	-1.75969	0.662586	-2.6558	0.00791212	0.0334253
SALL3	ENSG00000256463	protein_coding	1.83888	-1.75986	0.330761	-5.32063	1.03406e-07	4.67947e-06
AGXT2	ENSG00000113492	protein_coding	2.30619	-1.76188	0.419014	-4.20483	2.61282e-05	0.000384422
GPC6-AS1	ENSG00000236520	lncRNA	4.58726	-1.76201	0.622441	-2.83081	0.00464299	0.0223124
PTCHD3	ENSG00000182077	polymorphic_pseudogene	2.80393	-1.76339	0.441503	-3.99407	6.49495e-05	0.000793126
RNU6-228P	ENSG00000199570	snRNA	0.604983	-1.76342	0.591076	-2.9834	0.00285062	0.0153133
ADAMTS7	ENSG00000136378	protein_coding	107.204	-1.76378	0.291296	-6.05494	1.4047e-09	1.4747e-07
TBX18	ENSG00000112837	protein_coding	8.05117	-1.76748	0.333009	-5.30761	1.11075e-07	4.92588e-06
SEZ6L2	ENSG00000174938	protein_coding	38.3581	-1.7677	0.286694	-6.16581	7.01225e-10	8.4604e-08
MTRF1LP2	ENSG00000224110	processed_pseudogene	12.2505	-1.76859	0.371628	-4.75904	1.94517e-06	4.84957e-05
INA	ENSG00000148798	protein_coding	12.289	-1.76969	0.298783	-5.923	3.1613e-09	2.86411e-07
FAM135B	ENSG00000147724	protein_coding	2.24585	-1.7699	0.398375	-4.4428	8.87949e-06	0.000163758
LRRC38	ENSG00000162494	protein_coding	12.1442	-1.77106	0.51616	-3.43122	0.000600883	0.00453276
FAM216B	ENSG00000179813	protein_coding	0.628926	-1.77172	0.58688	-3.01888	0.0025371	0.0140396
MTND6P16	ENSG00000249893	unprocessed_pseudogene	0.819768	-1.77516	0.434441	-4.08609	4.38702e-05	0.000580694
GSDMC	ENSG00000147697	protein_coding	80.6537	-1.77695	0.359582	-4.94169	7.74467e-07	2.30738e-05
AP000790.1	ENSG00000214788	lncRNA	8.16283	-1.78174	0.354756	-5.02244	5.10194e-07	1.66359e-05
AC011239.1	ENSG00000224361	lncRNA	0.916232	-1.78457	0.674068	-2.64747	0.00810971	0.0340716
MAGEA10	ENSG00000124260	protein_coding	0.724455	-1.78528	0.531162	-3.3611	0.000776341	0.00554171
MTND5P31	ENSG00000227841	unprocessed_pseudogene	0.967661	-1.78898	0.493217	-3.62718	0.000286538	0.0025523
KHDC1P1	ENSG00000251360	transcribed_unprocessed_pseudogene	0.830629	-1.78909	0.431504	-4.14618	3.38061e-05	0.000471126
NKX3-1	ENSG00000167034	protein_coding	48.2364	-1.79435	0.279825	-6.4124	1.43248e-10	2.38583e-08
AC104350.1	ENSG00000253523	lncRNA	1.79789	-1.79521	0.686564	-2.61478	0.00892854	0.0367115
BOLL	ENSG00000152430	protein_coding	21.6775	-1.79587	0.298509	-6.01612	1.7865e-09	1.79881e-07
GPR153	ENSG00000158292	protein_coding	357.4	-1.7965	0.26734	-6.7199	1.81843e-11	4.71123e-09
CCDC140	ENSG00000163081	lncRNA	2.05244	-1.80013	0.471992	-3.8139	0.000136792	0.00144039
FLNC	ENSG00000128591	protein_coding	91.6749	-1.80337	0.343779	-5.24572	1.55676e-07	6.41574e-06
AC021242.1	ENSG00000249050	processed_pseudogene	0.755719	-1.80485	0.586406	-3.07782	0.00208518	0.0120679
FUT1	ENSG00000174951	protein_coding	90.0277	-1.80741	0.286892	-6.29995	2.97738e-10	4.20086e-08
AC027698.1	ENSG00000253116	lncRNA	5.42983	-1.8078	0.510262	-3.54289	0.000395771	0.00328165
GYG2	ENSG00000056998	protein_coding	104.498	-1.80973	0.282915	-6.39674	1.58731e-10	2.57593e-08
GPR12	ENSG00000132975	protein_coding	79.6549	-1.81365	0.403609	-4.49359	7.00321e-06	0.000135427
KCNJ11	ENSG00000187486	protein_coding	29.1913	-1.81582	0.286748	-6.33245	2.41293e-10	3.53974e-08
MAST4-IT1	ENSG00000249057	lncRNA	2.26264	-1.81586	0.425692	-4.26567	1.993e-05	0.000309809
PPP1R27	ENSG00000182676	protein_coding	261.675	-1.82105	0.340325	-5.35092	8.75096e-08	4.06857e-06
UGT3A2	ENSG00000168671	protein_coding	442.453	-1.83401	0.445128	-4.12018	3.78575e-05	0.000514953
CCDC144NL	ENSG00000205212	transcribed_unprocessed_pseudogene	4.99142	-1.83432	0.439178	-4.17671	2.95756e-05	0.000423245
YWHABP1	ENSG00000237557	processed_pseudogene	5.83681	-1.83786	0.33083	-5.55531	2.77117e-08	1.59787e-06
ASIC1	ENSG00000110881	protein_coding	124.13	-1.83929	0.294108	-6.25377	4.00666e-10	5.29871e-08
LINC00592	ENSG00000258279	lncRNA	1.9069	-1.84252	0.408528	-4.51014	6.47836e-06	0.00012666
NPM1P43	ENSG00000259440	processed_pseudogene	2.13776	-1.84909	0.379673	-4.87021	1.11477e-06	3.06375e-05
COL11A1	ENSG00000060718	protein_coding	11.3292	-1.85043	0.39758	-4.65423	3.2519e-06	7.29464e-05
MT-TS2	ENSG00000210184	Mt_tRNA	4.38579	-1.85193	0.255179	-7.25737	3.94683e-13	1.9215e-10
AC013287.1	ENSG00000228566	lncRNA	0.55979	-1.85391	0.563036	-3.2927	0.000992316	0.00670468
IRX5	ENSG00000176842	protein_coding	107.129	-1.85497	0.454722	-4.07936	4.51605e-05	0.00059387
SBK2	ENSG00000187550	protein_coding	2.05642	-1.85686	0.500619	-3.70912	0.000207979	0.00199805
USP44	ENSG00000136014	protein_coding	136.838	-1.85783	0.286376	-6.48736	8.73525e-11	1.62604e-08
AC005336.2	ENSG00000267218	processed_pseudogene	105.273	-1.85864	0.370751	-5.01318	5.35371e-07	1.72498e-05
CLDN10	ENSG00000134873	protein_coding	121.253	-1.86028	0.460284	-4.04159	5.30889e-05	0.000674892
ALPK3	ENSG00000136383	protein_coding	235.511	-1.86326	0.260821	-7.14384	9.07609e-13	4.0616e-10
CES1	ENSG00000198848	protein_coding	556.069	-1.86418	0.484568	-3.8471	0.000119526	0.00129502
UGT1A7	ENSG00000244122	protein_coding	0.614249	-1.86567	0.602203	-3.09807	0.00194782	0.0114556
CCDC144NL-AS1	ENSG00000233098	lncRNA	17.1898	-1.8668	0.301411	-6.19353	5.88297e-10	7.21976e-08
AL031429.2	ENSG00000269933	lncRNA	1.61525	-1.86946	0.653322	-2.86147	0.00421686	0.0207577
ADAMTS18	ENSG00000140873	protein_coding	61.007	-1.87266	0.51824	-3.61351	0.000302085	0.0026591
SPZ1	ENSG00000164299	protein_coding	0.925271	-1.87569	0.500985	-3.744	0.000181112	0.00179275
RNU2-5P	ENSG00000222465	snRNA	16.0915	-1.87607	0.292456	-6.41488	1.40934e-10	2.36508e-08
NDST3	ENSG00000164100	protein_coding	196.049	-1.87992	0.416437	-4.51429	6.35283e-06	0.000124756
ADCY1	ENSG00000164742	protein_coding	72.5283	-1.88402	0.275138	-6.84755	7.51247e-12	2.23372e-09
AC012354.9	ENSG00000278957	TEC	1.51885	-1.88892	0.76225	-2.47808	0.013209	0.0493838
PLA2G3	ENSG00000100078	protein_coding	1.58766	-1.88899	0.369871	-5.10716	3.27043e-07	1.1481e-05
LINC01490	ENSG00000257741	lncRNA	4.58519	-1.89207	0.576229	-3.28354	0.00102514	0.00687817
LINC01929	ENSG00000267013	lncRNA	1.48467	-1.90209	0.475981	-3.99615	6.43806e-05	0.000787698
RNU2-64P	ENSG00000223247	snRNA	2.05511	-1.90269	0.415764	-4.57637	4.73122e-06	9.78101e-05
ADCY8	ENSG00000155897	protein_coding	1.48586	-1.904	0.405555	-4.6948	2.66873e-06	6.27114e-05
CGNL1	ENSG00000128849	protein_coding	28.2914	-1.90814	0.316327	-6.03217	1.61771e-09	1.66286e-07
MTND4P29	ENSG00000249177	unprocessed_pseudogene	1.04953	-1.91102	0.554758	-3.44479	0.000571509	0.00437525
AFF2	ENSG00000155966	protein_coding	1228.86	-1.91315	0.288269	-6.63668	3.20822e-11	7.36444e-09
ELANE	ENSG00000197561	protein_coding	10314.6	-1.91571	0.362548	-5.28402	1.26381e-07	5.47539e-06
ZNF969P	ENSG00000251046	processed_pseudogene	5.30106	-1.916	0.374017	-5.12277	3.01082e-07	1.07745e-05
FOXF2	ENSG00000137273	protein_coding	2.31275	-1.9166	0.511654	-3.7459	0.000179751	0.00178354
MS4A3	ENSG00000149516	protein_coding	3520.88	-1.91933	0.314535	-6.10211	1.0468e-09	1.16817e-07
AL357568.1	ENSG00000271917	lncRNA	0.875574	-1.92396	0.693417	-2.77461	0.00552684	0.0254368
DNAH8	ENSG00000124721	protein_coding	38.1383	-1.93405	0.308126	-6.27684	3.45529e-10	4.63878e-08
AC120036.1	ENSG00000248347	unprocessed_pseudogene	142.048	-1.9394	0.595167	-3.25859	0.00111968	0.00738943
AC106827.1	ENSG00000203647	processed_pseudogene	0.852145	-1.94033	0.680761	-2.85024	0.00436862	0.0213402
CTSG	ENSG00000100448	protein_coding	9203.97	-1.94094	0.3555	-5.45975	4.76814e-08	2.47357e-06
AC244517.7	ENSG00000279375	lncRNA	1.52446	-1.94114	0.616642	-3.14793	0.00164433	0.0100163
NR0B1	ENSG00000169297	protein_coding	1.79992	-1.9426	0.584609	-3.3229	0.000890881	0.00616025
HCN1	ENSG00000164588	protein_coding	0.72142	-1.94917	0.745895	-2.61319	0.00897006	0.0368222
PCDH15	ENSG00000150275	protein_coding	6.44949	-1.9501	0.607806	-3.20843	0.00133463	0.00849299
PURG	ENSG00000172733	protein_coding	26.0493	-1.95221	0.431585	-4.52336	6.08666e-06	0.000120598
AC025539.1	ENSG00000251152	lncRNA	6.5144	-1.95277	0.460855	-4.23728	2.26245e-05	0.000343736
RNU6ATAC10P	ENSG00000221562	snRNA	0.666092	-1.95354	0.583796	-3.34628	0.000819037	0.00577799
AC055731.1	ENSG00000240752	processed_pseudogene	0.597369	-1.95595	0.56481	-3.46303	0.000534126	0.00415147
AC011467.1	ENSG00000260599	lncRNA	1.00413	-1.9582	0.457508	-4.28015	1.86766e-05	0.000293415
AC007255.2	ENSG00000270196	processed_pseudogene	2.2199	-1.96218	0.381703	-5.14059	2.73876e-07	9.95938e-06
AL009178.2	ENSG00000269155	lncRNA	0.761876	-1.96471	0.678402	-2.89608	0.00377854	0.0190617
PGAM1P5	ENSG00000257150	transcribed_processed_pseudogene	9.43826	-1.97055	0.29847	-6.60216	4.05211e-11	8.84337e-09
AC006329.1	ENSG00000278683	unprocessed_pseudogene	0.65977	-1.97641	0.607009	-3.25598	0.00113004	0.00744224
XAGE1B	ENSG00000204382	protein_coding	0.531972	-1.97687	0.65692	-3.0093	0.00261855	0.0143932
AC110015.1	ENSG00000227279	lncRNA	1.29305	-1.98227	0.723538	-2.73969	0.00614976	0.027579
AC008747.1	ENSG00000267024	lncRNA	7.74266	-1.9893	0.349282	-5.69539	1.23092e-08	8.48112e-07
CHAT	ENSG00000070748	protein_coding	1.93314	-1.98982	0.462604	-4.30136	1.69756e-05	0.000272193
INPP5J	ENSG00000185133	protein_coding	38.7537	-1.99116	0.355871	-5.59516	2.20416e-08	1.32498e-06
ACTL8	ENSG00000117148	protein_coding	2.63032	-1.99869	0.389998	-5.12488	2.97728e-07	1.06717e-05
DNAJC19P8	ENSG00000232793	processed_pseudogene	5.2422	-2.00232	0.343293	-5.83268	5.45431e-09	4.44195e-07
KLRG2	ENSG00000188883	protein_coding	38.3831	-2.00263	0.292428	-6.84829	7.47405e-12	2.23372e-09
AC114284.1	ENSG00000248927	lncRNA	1.12011	-2.00795	0.797984	-2.51628	0.0118602	0.0454972
LINC01558	ENSG00000146521	lncRNA	1.43978	-2.01037	0.42096	-4.77568	1.79101e-06	4.54972e-05
AL031429.1	ENSG00000235782	lncRNA	3.50493	-2.01752	0.459869	-4.38716	1.14841e-05	0.000199756
CPA3	ENSG00000163751	protein_coding	5834.33	-2.01969	0.316369	-6.38396	1.72567e-10	2.75008e-08
AZGP1	ENSG00000160862	protein_coding	4.48814	-2.02103	0.463283	-4.3624	1.28644e-05	0.000217864
BRINP2	ENSG00000198797	protein_coding	25.099	-2.022	0.734585	-2.75258	0.00591277	0.0267907
LEP	ENSG00000174697	protein_coding	11.3276	-2.0249	0.370664	-5.4629	4.6843e-08	2.44727e-06
AP000915.2	ENSG00000265477	lncRNA	0.765467	-2.02583	0.570585	-3.55045	0.000384573	0.00320439
NKAIN2	ENSG00000188580	protein_coding	48.3118	-2.02764	0.469124	-4.3222	1.54483e-05	0.000252275
AC055876.3	ENSG00000256951	transcribed_processed_pseudogene	0.976429	-2.02824	0.810634	-2.50204	0.0123481	0.0468571
DEFB1	ENSG00000164825	protein_coding	142.417	-2.03582	0.481253	-4.23025	2.3343e-05	0.000352475
AC092724.1	ENSG00000278862	TEC	93.9753	-2.03789	0.420096	-4.851	1.22839e-06	3.31728e-05
AC005336.1	ENSG00000267056	processed_pseudogene	23.9453	-2.04234	0.365333	-5.59035	2.26616e-08	1.35125e-06
LINC02131	ENSG00000261154	lncRNA	6.55963	-2.0462	0.616917	-3.31682	0.000910495	0.0062714
COX11P1	ENSG00000231162	processed_pseudogene	2.34064	-2.05342	0.337616	-6.08211	1.18611e-09	1.28167e-07
AZGP1P1	ENSG00000214313	transcribed_unprocessed_pseudogene	2.20761	-2.05345	0.552091	-3.71941	0.000199687	0.00193456
FST	ENSG00000134363	protein_coding	29.1763	-2.05524	0.360781	-5.69663	1.22197e-08	8.44567e-07
AL355612.1	ENSG00000271945	lncRNA	0.519519	-2.05607	0.732501	-2.80692	0.00500176	0.0235963
LINC02675	ENSG00000264404	lncRNA	15.5767	-2.05779	0.466996	-4.40644	1.05085e-05	0.000186971
SIX3-AS1	ENSG00000236502	lncRNA	10.5064	-2.06079	0.734521	-2.80562	0.00502191	0.0236586
CYP4F11	ENSG00000171903	protein_coding	60.0032	-2.06143	0.350321	-5.88439	3.99514e-09	3.46373e-07
KIF26B-AS1	ENSG00000232192	lncRNA	25.4049	-2.06295	0.29844	-6.91244	4.76399e-12	1.59884e-09
PHACTR3	ENSG00000087495	protein_coding	156.729	-2.06982	0.440468	-4.69913	2.61267e-06	6.15686e-05
TNN	ENSG00000120332	protein_coding	40.1139	-2.07524	0.368532	-5.6311	1.79063e-08	1.11419e-06
PTGER3	ENSG00000050628	protein_coding	190.4	-2.07763	0.406325	-5.11322	3.16717e-07	1.1206e-05
AC122133.1	ENSG00000275061	unprocessed_pseudogene	0.854643	-2.08285	0.790519	-2.63479	0.00841904	0.0351066
AC012354.6	ENSG00000276670	misc_RNA	0.569672	-2.08511	0.778607	-2.678	0.00740628	0.0318224
OR7E115P	ENSG00000182531	unprocessed_pseudogene	8.0184	-2.08786	0.468521	-4.45628	8.33957e-06	0.000155369
AP006248.2	ENSG00000279271	TEC	1.09988	-2.08905	0.560645	-3.72615	0.00019443	0.00189088
AL049838.1	ENSG00000259969	lncRNA	4.47509	-2.11025	0.419388	-5.03174	4.86056e-07	1.60145e-05
AC106738.1	ENSG00000259711	lncRNA	1.07448	-2.11147	0.595757	-3.54418	0.000393831	0.00326985
NCR2	ENSG00000096264	protein_coding	13.3335	-2.11336	0.726566	-2.9087	0.00362939	0.0184798
AL160286.1	ENSG00000227141	processed_pseudogene	1.18498	-2.11562	0.412899	-5.12382	2.99401e-07	1.0723e-05
AC006159.1	ENSG00000235427	lncRNA	1.19588	-2.13764	0.585209	-3.65278	0.000259415	0.00236722
SYT4	ENSG00000132872	protein_coding	0.582155	-2.14052	0.629915	-3.3981	0.000678552	0.00499064
CAV1	ENSG00000105974	protein_coding	217.344	-2.1449	0.323708	-6.62602	3.44858e-11	7.75545e-09
TNFAIP8L3	ENSG00000183578	protein_coding	18.2199	-2.14737	0.379308	-5.66128	1.50247e-08	9.81771e-07
GFRA3	ENSG00000146013	protein_coding	13.2453	-2.14753	0.336755	-6.37712	1.80449e-10	2.83491e-08
ABCC8	ENSG00000006071	protein_coding	9.59106	-2.15546	0.347308	-6.20619	5.42863e-10	6.73682e-08
ST18	ENSG00000147488	protein_coding	674.255	-2.15879	0.41956	-5.14535	2.67021e-07	9.78481e-06
C3orf70	ENSG00000187068	protein_coding	30.1342	-2.16214	0.246796	-8.76082	1.9383e-18	7.80659e-15
AC055876.1	ENSG00000232431	transcribed_unprocessed_pseudogene	9.66125	-2.16421	0.654538	-3.30646	0.000944816	0.00644269
NDUFA5P12	ENSG00000248531	unprocessed_pseudogene	2.11279	-2.16664	0.459974	-4.71035	2.47287e-06	5.87696e-05
PLAAT1	ENSG00000127252	protein_coding	3.48776	-2.17619	0.626334	-3.47449	0.000511829	0.00401195
ERICH2	ENSG00000204334	protein_coding	1.16706	-2.179	0.508221	-4.28752	1.80683e-05	0.000285477
AC113349.1	ENSG00000249621	lncRNA	1.54846	-2.18946	0.742678	-2.94806	0.00319776	0.016734
AC003986.2	ENSG00000232821	lncRNA	0.709057	-2.19226	0.683698	-3.20648	0.00134369	0.00853473
RNA5SP92	ENSG00000252246	rRNA_pseudogene	9.68853	-2.20788	0.400246	-5.51631	3.46193e-08	1.92439e-06
AC005336.3	ENSG00000279717	TEC	387.432	-2.20824	0.38008	-5.80994	6.24965e-09	4.86605e-07
TMEM212-IT1	ENSG00000235943	lncRNA	1.25581	-2.21214	0.777886	-2.84378	0.00445813	0.0216543
TFF2	ENSG00000160181	protein_coding	0.841612	-2.2122	0.560902	-3.94401	8.013e-05	0.000939401
AC012354.8	ENSG00000277809	misc_RNA	1.61937	-2.23071	0.663363	-3.36273	0.000771759	0.00551472
CFAP61-AS1	ENSG00000243810	lncRNA	3.32236	-2.24105	0.534355	-4.19395	2.74144e-05	0.000398995
LAMC3	ENSG00000050555	protein_coding	130.306	-2.25426	0.297571	-7.57552	3.57696e-14	2.54357e-11
Z83313.1	ENSG00000235975	processed_pseudogene	2.52544	-2.2563	0.693129	-3.25524	0.00113296	0.00745488
WIPF3	ENSG00000122574	protein_coding	40.9443	-2.25976	0.328821	-6.87231	6.3169e-12	1.95705e-09
HMX2	ENSG00000188816	protein_coding	1.02906	-2.2685	0.877838	-2.58419	0.00976093	0.0392555
RNU1-108P	ENSG00000199426	snRNA	4.28684	-2.26908	0.477096	-4.75601	1.97455e-06	4.91077e-05
NDUFS5P5	ENSG00000230671	processed_pseudogene	7.52228	-2.27593	0.514043	-4.42751	9.53283e-06	0.000172522
GABRG2	ENSG00000113327	protein_coding	0.927564	-2.28491	0.83152	-2.74787	0.00599836	0.0271003
CASC9	ENSG00000249395	lncRNA	0.859987	-2.28989	0.643435	-3.55885	0.000372481	0.0031242
CTSLP3	ENSG00000280913	transcribed_unprocessed_pseudogene	71.66	-2.29782	0.381151	-6.02863	1.65356e-09	1.69578e-07
TEX15	ENSG00000133863	protein_coding	45.6233	-2.29814	0.480025	-4.78755	1.68826e-06	4.32091e-05
LINC02623	ENSG00000234944	lncRNA	4.07416	-2.31191	0.415096	-5.56957	2.55371e-08	1.48987e-06
AC078922.1	ENSG00000257241	lncRNA	1.49813	-2.31195	0.640354	-3.61042	0.000305698	0.00268238
MYRFL	ENSG00000166268	protein_coding	27.7349	-2.31284	0.358962	-6.44313	1.17034e-10	2.04939e-08
AP000755.2	ENSG00000255219	lncRNA	6.38147	-2.328	0.704177	-3.30599	0.000946423	0.00645067
TDRD5	ENSG00000162782	protein_coding	2.53996	-2.33302	0.498331	-4.68167	2.84547e-06	6.58291e-05
FGF13	ENSG00000129682	protein_coding	114.423	-2.33629	0.425074	-5.49618	3.88099e-08	2.10452e-06
SIX3	ENSG00000138083	protein_coding	174.844	-2.33829	0.574041	-4.07339	4.63332e-05	0.000606548
KCNN2	ENSG00000080709	protein_coding	6.69876	-2.34137	0.570427	-4.10459	4.05035e-05	0.000543765
POSTN	ENSG00000133110	protein_coding	9.72398	-2.35156	0.503906	-4.66667	3.06124e-06	6.95143e-05
EREG	ENSG00000124882	protein_coding	2490.94	-2.35664	0.398387	-5.91544	3.3098e-09	2.97432e-07
KCNE5	ENSG00000176076	protein_coding	719.964	-2.35931	0.447409	-5.27327	1.34011e-07	5.72527e-06
TAFA5	ENSG00000219438	protein_coding	52.2749	-2.3618	0.450896	-5.23802	1.62305e-07	6.6395e-06
CLDN10-AS1	ENSG00000223392	lncRNA	25.2305	-2.36233	0.522042	-4.52518	6.03453e-06	0.000119833
ZNF804B	ENSG00000182348	protein_coding	0.819424	-2.36505	0.843543	-2.80371	0.00505178	0.0237735
AC073094.1	ENSG00000233082	lncRNA	1.54186	-2.37003	0.867539	-2.7319	0.00629701	0.028083
LINC01115	ENSG00000237667	lncRNA	10.2764	-2.38131	0.704495	-3.38016	0.000724424	0.00525187
AC013553.3	ENSG00000277351	lncRNA	1.00315	-2.39138	0.610494	-3.91712	8.9615e-05	0.00102299
MAGEA5	ENSG00000242520	transcribed_unprocessed_pseudogene	0.620486	-2.39144	0.901802	-2.65185	0.00800524	0.0337382
UNCX	ENSG00000164853	protein_coding	69.0663	-2.39323	0.519443	-4.60731	4.07913e-06	8.70509e-05
HMX3	ENSG00000188620	protein_coding	2.36637	-2.39932	0.662907	-3.61939	0.000295296	0.00261538
SNORD114-10	ENSG00000200279	snoRNA	0.838239	-2.39956	0.85018	-2.82242	0.00476631	0.0227594
LPIN3	ENSG00000132793	protein_coding	41.5229	-2.40243	0.341923	-7.02624	2.12169e-12	8.17367e-10
SNORD113-2	ENSG00000212384	snoRNA	1.09656	-2.41313	0.93298	-2.58647	0.00969639	0.0390417
SLC5A12	ENSG00000148942	protein_coding	1.20085	-2.41475	0.578626	-4.17326	3.00278e-05	0.000428584
IGDCC4	ENSG00000103742	protein_coding	45.1037	-2.43285	0.280623	-8.66947	4.34126e-18	1.28221e-14
TRDN	ENSG00000186439	protein_coding	3.81892	-2.43611	0.49514	-4.92004	8.65277e-07	2.51208e-05
SLC26A9	ENSG00000174502	protein_coding	24.6715	-2.43788	0.3716	-6.5605	5.36283e-11	1.1207e-08
SNORD114-4	ENSG00000200832	snoRNA	1.06433	-2.45794	0.978579	-2.51174	0.0120137	0.0459068
AP000755.1	ENSG00000255015	lncRNA	5.08595	-2.46435	0.662935	-3.71734	0.00020133	0.00194707
RPL31P54	ENSG00000229865	processed_pseudogene	0.747994	-2.46444	0.863866	-2.8528	0.00433357	0.0212058
NLGN1	ENSG00000169760	protein_coding	16.2103	-2.46724	0.444259	-5.55362	2.79821e-08	1.60167e-06
AP001136.1	ENSG00000226771	lncRNA	0.730654	-2.46978	0.820021	-3.01185	0.00259659	0.0143081
KLK13	ENSG00000167759	protein_coding	1.38463	-2.47149	0.5778	-4.27741	1.8908e-05	0.00029642
LINC01659	ENSG00000234928	lncRNA	23.9568	-2.47183	0.348075	-7.10144	1.23464e-12	5.25943e-10
NPHS2	ENSG00000116218	protein_coding	1.37038	-2.47209	0.611379	-4.04347	5.2665e-05	0.000670851
NLGN1-AS1	ENSG00000228213	lncRNA	1.21636	-2.5099	0.787039	-3.18904	0.00142747	0.00896275
AC119150.1	ENSG00000249916	lncRNA	1.29173	-2.50999	0.795172	-3.15653	0.00159657	0.00980087
SLC6A21P	ENSG00000269009	processed_pseudogene	1.61833	-2.51261	0.586808	-4.28183	1.85361e-05	0.000291748
AL136221.1	ENSG00000276434	lncRNA	6.4273	-2.51655	0.509991	-4.9345	8.03568e-07	2.36691e-05
TWIST1	ENSG00000122691	protein_coding	29.1892	-2.5178	0.43741	-5.75616	8.60505e-09	6.33272e-07
MYT1L	ENSG00000186487	protein_coding	8.8583	-2.52535	0.450111	-5.61051	2.01728e-08	1.24127e-06
RUNX1T1	ENSG00000079102	protein_coding	21.5091	-2.55004	0.393264	-6.48428	8.9156e-11	1.65267e-08
LINC01833	ENSG00000259439	lncRNA	97.803	-2.55056	0.63303	-4.02913	5.59829e-05	0.000703407
AC025284.1	ENSG00000260701	lncRNA	3.27097	-2.55377	0.698889	-3.65404	0.000258143	0.00235999
BX547991.1	ENSG00000215065	processed_pseudogene	15.1223	-2.55927	0.35657	-7.17747	7.10137e-13	3.3117e-10
AC012354.1	ENSG00000225156	lncRNA	17.6749	-2.57178	0.589045	-4.36601	1.26538e-05	0.000215368
TGM5	ENSG00000104055	protein_coding	110.348	-2.57762	0.348675	-7.39261	1.4397e-13	8.32406e-11
ASS1	ENSG00000130707	protein_coding	138.154	-2.58267	0.364758	-7.0805	1.43638e-12	6.0034e-10
MRGPRF-AS1	ENSG00000256508	lncRNA	20.0516	-2.60037	0.556254	-4.67478	2.94265e-06	6.75834e-05
FP671120.3	ENSG00000277671	misc_RNA	1.00774	-2.6019	0.708697	-3.67139	0.000241238	0.00224426
RNU6-819P	ENSG00000200986	snRNA	2.17948	-2.61599	0.579936	-4.51082	6.45764e-06	0.00012631
EDN3	ENSG00000124205	protein_coding	5.2998	-2.64266	0.520108	-5.08098	3.75499e-07	1.29641e-05
AL365496.1	ENSG00000233805	processed_pseudogene	0.921276	-2.64993	0.838365	-3.16083	0.00157322	0.00968032
RNU6-1270P	ENSG00000252937	snRNA	0.687877	-2.65646	0.784991	-3.38406	0.000714221	0.00519319
RNA5SP91	ENSG00000212204	rRNA_pseudogene	3.51804	-2.67183	0.503513	-5.30639	1.11817e-07	4.9489e-06
SLC25A48	ENSG00000145832	protein_coding	2.83766	-2.67338	0.482973	-5.53526	3.10768e-08	1.75612e-06
BLID	ENSG00000259571	protein_coding	7.32566	-2.67427	0.731732	-3.65472	0.000257466	0.00235681
POU4F1	ENSG00000152192	protein_coding	152.207	-2.6747	0.493045	-5.42485	5.8002e-08	2.91015e-06
AC069277.1	ENSG00000189229	lncRNA	33.38	-2.68518	0.694151	-3.86829	0.0001096	0.00120547
TRIM60P19	ENSG00000235737	processed_pseudogene	0.835199	-2.69265	0.875678	-3.07493	0.00210552	0.0121586
RNASEH1P1	ENSG00000265790	processed_pseudogene	1.03564	-2.69802	0.842025	-3.2042	0.00135437	0.00859024
NTRK3	ENSG00000140538	protein_coding	26.3587	-2.69955	0.335481	-8.04681	8.49812e-16	1.29825e-12
MIR100HG	ENSG00000255248	lncRNA	187.374	-2.71599	0.488167	-5.56365	2.64193e-08	1.53e-06
AC021534.1	ENSG00000266711	lncRNA	1.75569	-2.72207	0.585842	-4.64643	3.37737e-06	7.50355e-05
LINC02360	ENSG00000248300	lncRNA	1.26015	-2.72796	0.87734	-3.10935	0.00187501	0.0110936
SNORD113-1	ENSG00000202191	snoRNA	1.22443	-2.73694	1.02212	-2.67771	0.00741268	0.0318437
SOSTDC1	ENSG00000171243	protein_coding	41.6978	-2.75213	0.399564	-6.88785	5.66435e-12	1.80538e-09
NGB	ENSG00000165553	protein_coding	5.53246	-2.76763	0.51834	-5.3394	9.32531e-08	4.30354e-06
AC116609.2	ENSG00000231173	lncRNA	1.89674	-2.76864	0.905653	-3.05706	0.00223517	0.0127478
COL2A1	ENSG00000139219	protein_coding	159.503	-2.78476	0.415035	-6.7097	1.95021e-11	4.9091e-09
LINC02691	ENSG00000258913	lncRNA	1.72878	-2.78789	0.544296	-5.12202	3.02273e-07	1.08084e-05
BX547991.2	ENSG00000265630	unprocessed_pseudogene	20.3418	-2.80015	0.435739	-6.4262	1.30829e-10	2.22928e-08
ASPG	ENSG00000166183	protein_coding	12.4155	-2.80657	0.374758	-7.48903	6.93844e-14	4.45498e-11
PHKG1P2	ENSG00000228645	processed_pseudogene	1.21492	-2.85365	0.901258	-3.1663	0.00154391	0.00953973
LINC01606	ENSG00000253301	lncRNA	4.32015	-2.88367	0.567866	-5.07808	3.81259e-07	1.31345e-05
RN7SKP32	ENSG00000222099	misc_RNA	7.9878	-2.88708	0.640357	-4.50854	6.52744e-06	0.000127451
SNORD114-7	ENSG00000199390	snoRNA	1.40458	-2.90471	1.03662	-2.8021	0.00507708	0.0238501
AL117190.1	ENSG00000258399	lncRNA	29.1787	-2.93161	0.685575	-4.27614	1.9016e-05	0.000297797
LINC01097	ENSG00000281202	lncRNA	2.53028	-2.95083	0.838657	-3.51852	0.000433962	0.00352832
AL137220.1	ENSG00000225775	lncRNA	0.910978	-2.98553	0.893766	-3.34039	0.000836618	0.00587396
AC133637.1	ENSG00000279708	TEC	1.89198	-2.99216	0.6404	-4.67233	2.97803e-06	6.81134e-05
AC139491.5	ENSG00000251623	transcribed_processed_pseudogene	2.27709	-3.02274	0.693589	-4.35812	1.31183e-05	0.000221697
CHRNA6	ENSG00000147434	protein_coding	56.5816	-3.02422	0.351545	-8.60264	7.79016e-18	1.81646e-14
SNCAIP	ENSG00000064692	protein_coding	80.1263	-3.06062	0.454096	-6.74003	1.58351e-11	4.15114e-09
ADAMTS1	ENSG00000154734	protein_coding	260.68	-3.06414	0.361925	-8.46625	2.5342e-17	5.1033e-14
LINC01343	ENSG00000237290	lncRNA	1.83589	-3.06702	0.556713	-5.50915	3.60564e-08	1.98436e-06
AC090774.2	ENSG00000266369	lncRNA	2.83722	-3.07553	0.621445	-4.94899	7.46008e-07	2.24339e-05
OGDHL	ENSG00000197444	protein_coding	56.3381	-3.08515	0.379064	-8.13885	3.99065e-16	7.07192e-13
MEG3	ENSG00000214548	lncRNA	5520.95	-3.09774	0.519071	-5.96786	2.40379e-09	2.31009e-07
GRTP1-AS1	ENSG00000225083	lncRNA	18.114	-3.11321	0.499691	-6.23026	4.65659e-10	5.97974e-08
AP005435.1	ENSG00000254558	unprocessed_pseudogene	1.2736	-3.11321	0.939066	-3.31522	0.000915703	0.00629162
DLL3	ENSG00000090932	protein_coding	28.1396	-3.14581	0.363575	-8.65244	5.04117e-18	1.39587e-14
RN7SL751P	ENSG00000240964	misc_RNA	1.90126	-3.16689	0.78685	-4.02477	5.70301e-05	0.000713731
SNORD113-4	ENSG00000201672	snoRNA	1.20204	-3.16835	0.964962	-3.28339	0.00102565	0.0068806
MAB21L4	ENSG00000172478	protein_coding	11.5085	-3.20888	0.493022	-6.50858	7.58628e-11	1.44868e-08
SLC51B	ENSG00000186198	protein_coding	2.6361	-3.25398	0.628729	-5.17548	2.27322e-07	8.65953e-06
IRX1	ENSG00000170549	protein_coding	96.7808	-3.26494	0.445701	-7.3254	2.38188e-13	1.27138e-10
MSLN	ENSG00000102854	protein_coding	322.335	-3.28608	0.385938	-8.51452	1.67287e-17	3.5292e-14
AC092159.1	ENSG00000227713	lncRNA	2.21873	-3.28719	1.03308	-3.18195	0.00146289	0.00913723
NKX3-2	ENSG00000109705	protein_coding	3.94287	-3.31823	0.561651	-5.908	3.46294e-09	3.08301e-07
SNORD113-3	ENSG00000201700	snoRNA	2.15748	-3.32916	0.88079	-3.77975	0.000156988	0.00160773
SNORD114-3	ENSG00000201839	snoRNA	1.53969	-3.36254	0.995967	-3.37616	0.000735049	0.00530616
GABRE	ENSG00000102287	protein_coding	1360.36	-3.5101	0.5243	-6.69484	2.15914e-11	5.31328e-09
ROBO1	ENSG00000169855	protein_coding	121.561	-3.57704	0.410456	-8.71479	2.9129e-18	9.92694e-15
MEG8	ENSG00000225746	lncRNA	37.1927	-3.59487	0.572442	-6.27989	3.38813e-10	4.59035e-08
GPC4	ENSG00000076716	protein_coding	102.492	-3.70632	0.405454	-9.14117	6.17814e-20	3.91015e-16
ASTN1	ENSG00000152092	protein_coding	12.2095	-3.76064	0.540262	-6.96078	3.38404e-12	1.22888e-09
LINC01019	ENSG00000248118	lncRNA	2.63702	-3.81093	0.641256	-5.94291	2.80003e-09	2.61158e-07
CTSLP2	ENSG00000266217	unprocessed_pseudogene	41.3557	-4.13575	0.532203	-7.77101	7.78648e-15	8.41377e-12
ANXA8	ENSG00000265190	protein_coding	53.9557	-4.21453	0.39698	-10.6165	2.49809e-26	3.68909e-22
PHKG1P4	ENSG00000229508	unprocessed_pseudogene	2.46739	-4.21831	0.86904	-4.85399	1.21001e-06	3.28081e-05
AC139491.2	ENSG00000248596	lncRNA	293.363	-4.53791	0.470718	-9.64039	5.39805e-22	5.97874e-18
RASL12	ENSG00000103710	protein_coding	38.3756	-4.58156	0.498374	-9.19303	3.81946e-20	3.38427e-16
AF181450.1	ENSG00000253576	lncRNA	2.5684	-4.69264	1.72391	-2.72209	0.00648711	0.0287198
IGSF1	ENSG00000147255	protein_coding	30.86	-4.92395	0.565863	-8.70165	3.27084e-18	1.03506e-14
PDPN	ENSG00000162493	protein_coding	19.9944	-5.17457	0.588784	-8.78857	1.51473e-18	6.71072e-15
