# Supplementary material for: Systematic analysis of prognostic significance, functional enrichment and immune implication of STK10 in acute myeloid leukemia
Source: BMC Med Genomics. 2022 May 1;15:101. doi: 10.1186/s12920-022-01251-7 (PMC9063138; doi:10.1186/s12920-022-01251-7)
Supplement: Supplementary file 3 — Additional file 3. The correlation of STK10 with other genes analyzed by the Spearman’s test. [file 12920_2022_1251_MOESM3_ESM.xlsx]

## Sheet: Co-expression genes with STK10
gene_name	gene_id	gene_biotype	cor_spearman	p_value
ADCY7	ENSG00000121281	protein_coding	0.81336	0
SH3BP1	ENSG00000100092	protein_coding	0.779041	0
SH2D3C	ENSG00000095370	protein_coding	0.766675	0
RASA3	ENSG00000185989	protein_coding	0.758707	0
ARHGEF1	ENSG00000076928	protein_coding	0.747114	0
SIPA1	ENSG00000213445	protein_coding	0.737452	0
RIN3	ENSG00000100599	protein_coding	0.734911	0
VAV1	ENSG00000141968	protein_coding	0.734824	0
CSK	ENSG00000103653	protein_coding	0.734458	0
GRK6	ENSG00000198055	protein_coding	0.733865	0
FAM53B	ENSG00000189319	protein_coding	0.732342	0
ARHGAP9	ENSG00000123329	protein_coding	0.726584	0
SEMA4D	ENSG00000187764	protein_coding	0.724549	0
MAP3K14	ENSG00000006062	protein_coding	0.724388	0
SUFU	ENSG00000107882	protein_coding	0.72008	0
FGD3	ENSG00000127084	protein_coding	0.719094	0
PLEKHM1	ENSG00000225190	protein_coding	0.71642	0
DNASE1L1	ENSG00000013563	protein_coding	0.71619	0
ARAP1	ENSG00000186635	protein_coding	0.71503	0
RAPGEF1	ENSG00000107263	protein_coding	0.714099	0
C15orf39	ENSG00000167173	protein_coding	0.713287	0
INPP5K	ENSG00000132376	protein_coding	0.711945	0
FMNL1	ENSG00000184922	protein_coding	0.710579	0
G6PD	ENSG00000160211	protein_coding	0.702353	0
SEPTIN9	ENSG00000184640	protein_coding	0.701997	0
PIK3R5	ENSG00000141506	protein_coding	0.700261	0
PTPN1	ENSG00000196396	protein_coding	0.700216	0
CD300A	ENSG00000167851	protein_coding	0.700143	0
PPM1F	ENSG00000100034	protein_coding	0.700108	0
SASH3	ENSG00000122122	protein_coding	0.700073	0
RUBCN	ENSG00000145016	protein_coding	0.700038	0
NBEAL2	ENSG00000160796	protein_coding	0.699177	0
TGFB1	ENSG00000105329	protein_coding	0.699069	0
PSD4	ENSG00000125637	protein_coding	0.698313	0
LSP1	ENSG00000130592	protein_coding	0.696253	0
XPO6	ENSG00000169180	protein_coding	0.696239	0
SUSD6	ENSG00000100647	protein_coding	0.696086	0
RGS14	ENSG00000169220	protein_coding	0.695866	0
KIF21B	ENSG00000116852	protein_coding	0.695619	0
TLN1	ENSG00000137076	protein_coding	0.695615	0
TRIM8	ENSG00000171206	protein_coding	0.695183	0
EHBP1L1	ENSG00000173442	protein_coding	0.692367	0
PREX1	ENSG00000124126	protein_coding	0.692182	0
ARHGAP27	ENSG00000159314	protein_coding	0.6913	0
NCOR2	ENSG00000196498	protein_coding	0.690641	0
KLF13	ENSG00000169926	protein_coding	0.689205	0
DEF6	ENSG00000023892	protein_coding	0.686727	0
RPS6KA1	ENSG00000117676	protein_coding	0.68641	0
FAM168A	ENSG00000054965	protein_coding	0.685971	0
RELT	ENSG00000054967	protein_coding	0.685615	0
TBC1D22A	ENSG00000054611	protein_coding	0.683855	0
WWP2	ENSG00000198373	protein_coding	0.683099	0
FAM78A	ENSG00000126882	protein_coding	0.682694	0
MYO9B	ENSG00000099331	protein_coding	0.681617	0
PPCDC	ENSG00000138621	protein_coding	0.680021	0
PDLIM2	ENSG00000120913	protein_coding	0.678557	0
SH3BP2	ENSG00000087266	protein_coding	0.676155	0
CYTH1	ENSG00000108669	protein_coding	0.671882	0
MBP	ENSG00000197971	protein_coding	0.671795	0
CCDC97	ENSG00000142039	protein_coding	0.671129	0
MARK2	ENSG00000072518	protein_coding	0.670861	0
CLEC16A	ENSG00000038532	protein_coding	0.660484	0
FERMT3	ENSG00000149781	protein_coding	0.660091	0
TECPR1	ENSG00000205356	protein_coding	0.659718	0
AC068580.3	ENSG00000235027	lncRNA	0.656898	0
CORO7	ENSG00000262246	protein_coding	0.656643	0
TEP1	ENSG00000129566	protein_coding	0.656382	0
MADD	ENSG00000110514	protein_coding	0.655751	0
CYTH4	ENSG00000100055	protein_coding	0.654517	0
FLNA	ENSG00000196924	protein_coding	0.654427	0
IKBKG	ENSG00000269335	protein_coding	0.653716	0
ABTB1	ENSG00000114626	protein_coding	0.653018	0
WAS	ENSG00000015285	protein_coding	0.652869	0
FAM219A	ENSG00000164970	protein_coding	0.652224	0
MED29	ENSG00000063322	protein_coding	0.652053	0
FBXW4	ENSG00000107829	protein_coding	0.651872	0
CRTC2	ENSG00000160741	protein_coding	0.650763	0
RIPOR1	ENSG00000039523	protein_coding	0.650404	0
IL18BP	ENSG00000137496	protein_coding	0.649672	0
SH3TC1	ENSG00000125089	protein_coding	0.648299	0
ZNF710	ENSG00000140548	protein_coding	0.647815	0
ARHGAP30	ENSG00000186517	protein_coding	0.646891	0
PANK4	ENSG00000157881	protein_coding	0.646302	0
C11orf21	ENSG00000110665	protein_coding	0.64603	0
ATP13A2	ENSG00000159363	protein_coding	0.64543	0
PI4KA	ENSG00000241973	protein_coding	0.644779	0
TFE3	ENSG00000068323	protein_coding	0.644747	0
WBP1L	ENSG00000166272	protein_coding	0.640617	0
TSPAN32	ENSG00000064201	protein_coding	0.640241	0
PISD	ENSG00000241878	protein_coding	0.64015	0
PI4KB	ENSG00000143393	protein_coding	0.639993	0
ZMIZ1	ENSG00000108175	protein_coding	0.639488	0
ARHGAP45	ENSG00000180448	protein_coding	0.63939	0
NOTCH1	ENSG00000148400	protein_coding	0.638585	0
WBP2	ENSG00000132471	protein_coding	0.637693	0
RASSF5	ENSG00000266094	protein_coding	0.637476	0
PARP10	ENSG00000178685	protein_coding	0.636476	0
C10orf105	ENSG00000214688	protein_coding	0.636008	1.71952e-18
PLCB2	ENSG00000137841	protein_coding	0.635706	0
MED22	ENSG00000148297	protein_coding	0.635368	0
MED15	ENSG00000099917	protein_coding	0.6348	0
HTT	ENSG00000197386	protein_coding	0.634256	0
VPS26B	ENSG00000151502	protein_coding	0.633067	0
PACS1	ENSG00000175115	protein_coding	0.63244	0
PIP5K1C	ENSG00000186111	protein_coding	0.631903	0
HDAC5	ENSG00000108840	protein_coding	0.631861	0
CMTR1	ENSG00000137200	protein_coding	0.631732	0
DENND4B	ENSG00000198837	protein_coding	0.631568	0
MINK1	ENSG00000141503	protein_coding	0.629519	0
ABHD17A	ENSG00000129968	protein_coding	0.628975	0
MAPK3	ENSG00000102882	protein_coding	0.628843	0
TWF2	ENSG00000247596	protein_coding	0.628341	0
CSNK1D	ENSG00000141551	protein_coding	0.628111	0
MAP3K11	ENSG00000173327	protein_coding	0.627334	0
TAPBP	ENSG00000231925	protein_coding	0.626703	0
ZSWIM8	ENSG00000214655	protein_coding	0.62619	0
DNAJC17	ENSG00000104129	protein_coding	0.625633	0
PACS2	ENSG00000179364	protein_coding	0.625545	0
PKN1	ENSG00000123143	protein_coding	0.625507	0
PPP6R2	ENSG00000100239	protein_coding	0.625329	0
TMEM229B	ENSG00000198133	protein_coding	0.624134	0
PLEKHM2	ENSG00000116786	protein_coding	0.623953	0
RAC2	ENSG00000128340	protein_coding	0.623189	0
LEMD2	ENSG00000161904	protein_coding	0.623081	0
SBNO2	ENSG00000064932	protein_coding	0.622293	0
C16orf70	ENSG00000125149	protein_coding	0.621931	0
KDM4C	ENSG00000107077	protein_coding	0.621722	0
STAT6	ENSG00000166888	protein_coding	0.621474	0
WDR81	ENSG00000167716	protein_coding	0.620488	0
EML3	ENSG00000149499	protein_coding	0.620484	0
TRADD	ENSG00000102871	protein_coding	0.62001	0
SLC25A45	ENSG00000162241	protein_coding	0.619951	0
ZNF592	ENSG00000166716	protein_coding	0.61893	0
BRF1	ENSG00000185024	protein_coding	0.618815	0
USF2	ENSG00000105698	protein_coding	0.618515	0
TUBGCP2	ENSG00000130640	protein_coding	0.61848	0
ZFAND3	ENSG00000156639	protein_coding	0.618445	0
GAB3	ENSG00000160219	protein_coding	0.617926	0
ATG2A	ENSG00000110046	protein_coding	0.617909	0
ARRDC2	ENSG00000105643	protein_coding	0.617595	0
TBC1D10A	ENSG00000099992	protein_coding	0.617288	0
PSMF1	ENSG00000125818	protein_coding	0.616936	0
BIN2	ENSG00000110934	protein_coding	0.616856	0
TOX4	ENSG00000092203	protein_coding	0.616828	0
APOL2	ENSG00000128335	protein_coding	0.616556	0
RNF31	ENSG00000092098	protein_coding	0.616114	0
SP2	ENSG00000167182	protein_coding	0.616093	0
AP3D1	ENSG00000065000	protein_coding	0.615368	0
CARS1	ENSG00000110619	protein_coding	0.615242	0
EHD1	ENSG00000110047	protein_coding	0.615162	0
AC068580.1	ENSG00000229512	lncRNA	0.614284	0
VPS11	ENSG00000160695	protein_coding	0.614235	0
MAP7D1	ENSG00000116871	protein_coding	0.613904	0
ACTR1A	ENSG00000138107	protein_coding	0.61344	0
INPP4A	ENSG00000040933	protein_coding	0.613315	0
SMAD3	ENSG00000166949	protein_coding	0.613127	0
PNPLA6	ENSG00000032444	protein_coding	0.612893	0
ADD1	ENSG00000087274	protein_coding	0.612388	0
MRTFA	ENSG00000196588	protein_coding	0.612147	0
GPSM3	ENSG00000213654	protein_coding	0.611652	0
DGKA	ENSG00000065357	protein_coding	0.611429	0
RNPEPL1	ENSG00000142327	protein_coding	0.610875	0
GGA1	ENSG00000100083	protein_coding	0.610164	0
AC003070.1	ENSG00000267344	lncRNA	0.609805	0
ABCA7	ENSG00000064687	protein_coding	0.608996	0
CCDC88C	ENSG00000015133	protein_coding	0.608843	0
IRAK1	ENSG00000184216	protein_coding	0.608773	0
CLCN6	ENSG00000011021	protein_coding	0.60877	0
TNIP1	ENSG00000145901	protein_coding	0.608508	0
TINF2	ENSG00000092330	protein_coding	0.608449	0
BICD2	ENSG00000185963	protein_coding	0.608369	0
TAPBPL	ENSG00000139192	protein_coding	0.607564	0
PLEKHM1P1	ENSG00000214176	transcribed_unprocessed_pseudogene	0.607504	0
PWWP2B	ENSG00000171813	protein_coding	0.60725	0
RHBDF2	ENSG00000129667	protein_coding	0.606657	0
CCND3	ENSG00000112576	protein_coding	0.606532	0
LRP10	ENSG00000197324	protein_coding	0.606434	0
OTUD5	ENSG00000068308	protein_coding	0.606333	0
PPM1M	ENSG00000164088	protein_coding	0.60618	0
CYLD	ENSG00000083799	protein_coding	0.605898	0
WDR1	ENSG00000071127	protein_coding	0.605354	0
ELF4	ENSG00000102034	protein_coding	0.605016	0
DUSP7	ENSG00000164086	protein_coding	0.604932	0
CAPZB	ENSG00000077549	protein_coding	0.604486	0
SIRT2	ENSG00000068903	protein_coding	0.604339	0
PLXNB2	ENSG00000196576	protein_coding	0.603343	0
SEC14L1	ENSG00000129657	protein_coding	0.602457	0
GAK	ENSG00000178950	protein_coding	0.602356	0
RAP1GAP2	ENSG00000132359	protein_coding	0.602168	0
POLD4	ENSG00000175482	protein_coding	0.602067	0
CARD19	ENSG00000165233	protein_coding	0.60091	0
ITPK1	ENSG00000100605	protein_coding	0.600809	0
RBCK1	ENSG00000125826	protein_coding	0.600694	0
C15orf62	ENSG00000188277	protein_coding	0.600641	0
TICAM1	ENSG00000127666	protein_coding	0.599899	0
HCLS1	ENSG00000180353	protein_coding	0.599854	0
TRIM62	ENSG00000116525	protein_coding	0.599756	0
LIMK2	ENSG00000182541	protein_coding	0.599059	0
BAZ2A	ENSG00000076108	protein_coding	0.598986	0
SUPT6H	ENSG00000109111	protein_coding	0.598885	0
AKNA	ENSG00000106948	protein_coding	0.598749	0
TRAPPC12	ENSG00000171853	protein_coding	0.598522	0
RNF213	ENSG00000173821	protein_coding	0.598442	0
AP1G2	ENSG00000213983	protein_coding	0.598229	0
EFHD2	ENSG00000142634	protein_coding	0.598191	0
BCKDK	ENSG00000103507	protein_coding	0.597982	0
GDI1	ENSG00000203879	protein_coding	0.59733	0
PLEKHO2	ENSG00000241839	protein_coding	0.597271	0
PCNX3	ENSG00000197136	protein_coding	0.597076	0
ACBD4	ENSG00000181513	protein_coding	0.596664	0
STX16-NPEPL1	ENSG00000254995	protein_coding	0.596654	0
ABI3	ENSG00000108798	protein_coding	0.596354	0
ZDHHC18	ENSG00000204160	protein_coding	0.596316	0
CMTM1	ENSG00000089505	protein_coding	0.595964	0
EZH1	ENSG00000108799	protein_coding	0.595915	0
OGFR	ENSG00000060491	protein_coding	0.595612	0
PTK2B	ENSG00000120899	protein_coding	0.595399	0
IL16	ENSG00000172349	protein_coding	0.595235	0
ZNF687	ENSG00000143373	protein_coding	0.594552	0
UPF1	ENSG00000005007	protein_coding	0.594542	0
MVP	ENSG00000013364	protein_coding	0.594472	0
GMIP	ENSG00000089639	protein_coding	0.593573	0
MYH9	ENSG00000100345	protein_coding	0.593165	0
CKLF-CMTM1	ENSG00000254788	protein_coding	0.593102	0
FAM89B	ENSG00000176973	protein_coding	0.591631	0
TPST2	ENSG00000128294	protein_coding	0.591196	0
CHFR	ENSG00000072609	protein_coding	0.591154	0
USF1	ENSG00000158773	protein_coding	0.591	0
SLC66A2	ENSG00000122490	protein_coding	0.59068	0
DNAJB2	ENSG00000135924	protein_coding	0.590436	0
DEDD	ENSG00000158796	protein_coding	0.589972	0
SSH1	ENSG00000084112	protein_coding	0.589958	0
ILK	ENSG00000166333	protein_coding	0.589826	0
MOB2	ENSG00000182208	protein_coding	0.589784	0
RELA	ENSG00000173039	protein_coding	0.589606	0
CREBBP	ENSG00000005339	protein_coding	0.589449	0
LINC01547	ENSG00000183250	lncRNA	0.588958	0
ZNF319	ENSG00000166188	protein_coding	0.588641	0
FAM110A	ENSG00000125898	protein_coding	0.588477	0
CD37	ENSG00000104894	protein_coding	0.588205	0
ARRB2	ENSG00000141480	protein_coding	0.588086	0
PLEC	ENSG00000178209	protein_coding	0.588055	0
CHST7	ENSG00000147119	protein_coding	0.587532	0
VPS39	ENSG00000166887	protein_coding	0.587236	0
MTHFR	ENSG00000177000	protein_coding	0.587229	0
RIPK3	ENSG00000129465	protein_coding	0.58717	0
CAPN10	ENSG00000142330	protein_coding	0.587128	0
ARRB1	ENSG00000137486	protein_coding	0.585873	0
RAB11FIP4	ENSG00000131242	protein_coding	0.585741	0
CD2BP2	ENSG00000169217	protein_coding	0.585716	0
PIK3CD	ENSG00000171608	protein_coding	0.585591	0
KHNYN	ENSG00000100441	protein_coding	0.584911	0
RNF19B	ENSG00000116514	protein_coding	0.584887	0
TM9SF4	ENSG00000101337	protein_coding	0.584364	0
SLC16A3	ENSG00000141526	protein_coding	0.584165	0
MAST3	ENSG00000099308	protein_coding	0.583677	0
WNK1	ENSG00000060237	protein_coding	0.58352	0
RASAL3	ENSG00000105122	protein_coding	0.58335	0
MOB3A	ENSG00000172081	protein_coding	0.58328	0
STK40	ENSG00000196182	protein_coding	0.583147	0
SNAP29	ENSG00000099940	protein_coding	0.582743	0
BCL3	ENSG00000069399	protein_coding	0.58267	0
CAMTA2	ENSG00000108509	protein_coding	0.582325	0
TSPAN14	ENSG00000108219	protein_coding	0.582307	0
ITGB2-AS1	ENSG00000227039	lncRNA	0.58214	0
YPEL3	ENSG00000090238	protein_coding	0.581872	0
TANGO2	ENSG00000183597	protein_coding	0.581778	0
INPPL1	ENSG00000165458	protein_coding	0.58138	0
RPS6KB2	ENSG00000175634	protein_coding	0.580697	0
CCDC22	ENSG00000101997	protein_coding	0.58016	0
PCSK7	ENSG00000160613	protein_coding	0.579934	0
DNAH1	ENSG00000114841	protein_coding	0.579526	0
IQSEC1	ENSG00000144711	protein_coding	0.579146	0
LINC00528	ENSG00000269220	lncRNA	0.578268	0
N4BP1	ENSG00000102921	protein_coding	0.578041	0
SETD1B	ENSG00000139718	protein_coding	0.577511	0
CREB3	ENSG00000107175	protein_coding	0.577142	0
SCYL1	ENSG00000142186	protein_coding	0.577097	0
GBA2	ENSG00000070610	protein_coding	0.576828	0
GBF1	ENSG00000107862	protein_coding	0.576114	0
IRF2BPL	ENSG00000119669	protein_coding	0.576016	0
STX4	ENSG00000103496	protein_coding	0.575783	0
SHFL	ENSG00000130813	protein_coding	0.575699	0
NFYC	ENSG00000066136	protein_coding	0.575479	0
MAPK1	ENSG00000100030	protein_coding	0.574866	0
SLC6A6	ENSG00000131389	protein_coding	0.574702	0
TBC1D10C	ENSG00000175463	protein_coding	0.574479	0
EP300	ENSG00000100393	protein_coding	0.57428	0
ANKRD13A	ENSG00000076513	protein_coding	0.574263	0
ADAR	ENSG00000160710	protein_coding	0.574252	0
BICRA	ENSG00000063169	protein_coding	0.574211	0
WRAP73	ENSG00000116213	protein_coding	0.573831	0
PITPNM1	ENSG00000110697	protein_coding	0.573792	0
TATDN2	ENSG00000157014	protein_coding	0.573597	0
SLC25A25	ENSG00000148339	protein_coding	0.573482	0
TMC6	ENSG00000141524	protein_coding	0.573109	0
MAU2	ENSG00000129933	protein_coding	0.573081	0
AP002807.1	ENSG00000255031	lncRNA	0.572984	0
AP2A1	ENSG00000196961	protein_coding	0.572652	0
ZNFX1	ENSG00000124201	protein_coding	0.572506	0
ITGAL	ENSG00000005844	protein_coding	0.571987	0
ZNF335	ENSG00000198026	protein_coding	0.571938	0
CORO1A	ENSG00000102879	protein_coding	0.571844	0
PHRF1	ENSG00000070047	protein_coding	0.571216	0
TRABD	ENSG00000170638	protein_coding	0.571084	0
CCDC88B	ENSG00000168071	protein_coding	0.571053	0
CBX7	ENSG00000100307	protein_coding	0.570868	0
ABCC10	ENSG00000124574	protein_coding	0.570795	0
CTSD	ENSG00000117984	protein_coding	0.570561	0
RANBP3	ENSG00000031823	protein_coding	0.570105	0
PINK1	ENSG00000158828	protein_coding	0.570087	0
HLA-E	ENSG00000204592	protein_coding	0.570049	0
SIGLEC10	ENSG00000142512	protein_coding	0.569854	0
SFI1	ENSG00000198089	protein_coding	0.569798	0
RUNX3	ENSG00000020633	protein_coding	0.569735	0
ZZEF1	ENSG00000074755	protein_coding	0.56947	0
TOR4A	ENSG00000198113	protein_coding	0.569407	0
FAM214B	ENSG00000005238	protein_coding	0.569404	0
RMND5B	ENSG00000145916	protein_coding	0.568421	0
TAOK2	ENSG00000149930	protein_coding	0.568379	0
ACOT8	ENSG00000101473	protein_coding	0.567787	0
MFSD12	ENSG00000161091	protein_coding	0.567466	0
EXOC3	ENSG00000180104	protein_coding	0.567389	0
STIM1	ENSG00000167323	protein_coding	0.567379	0
PPM1F-AS1	ENSG00000224086	lncRNA	0.567354	0
SH3BP5	ENSG00000131370	protein_coding	0.56687	0
BANP	ENSG00000172530	protein_coding	0.566678	0
CC2D1B	ENSG00000154222	protein_coding	0.566504	0
ITPKB	ENSG00000143772	protein_coding	0.56648	0
PPP1R18	ENSG00000146112	protein_coding	0.566208	0
CTDSP2	ENSG00000175215	protein_coding	0.565856	0
DHX16	ENSG00000204560	protein_coding	0.565831	0
ACSF3	ENSG00000176715	protein_coding	0.565762	0
PHF12	ENSG00000109118	protein_coding	0.565636	0
TCTA	ENSG00000145022	protein_coding	0.565591	0
MNT	ENSG00000070444	protein_coding	0.565089	0
DENND2D	ENSG00000162777	protein_coding	0.564904	0
MGAT1	ENSG00000131446	protein_coding	0.564768	0
HPCAL1	ENSG00000115756	protein_coding	0.564758	0
NFKB2	ENSG00000077150	protein_coding	0.564657	0
AC093520.2	ENSG00000261245	unprocessed_pseudogene	0.564566	4.35552e-14
TNK2	ENSG00000061938	protein_coding	0.564284	0
RNF166	ENSG00000158717	protein_coding	0.564134	0
ANXA11	ENSG00000122359	protein_coding	0.56413	0
UCK1	ENSG00000130717	protein_coding	0.563754	0
BLCAP	ENSG00000166619	protein_coding	0.563496	0
MBD6	ENSG00000166987	protein_coding	0.5632	0
DHX34	ENSG00000134815	protein_coding	0.563025	0
PGS1	ENSG00000087157	protein_coding	0.562921	0
AL118506.1	ENSG00000268858	lncRNA	0.562454	0
CIC	ENSG00000079432	protein_coding	0.562255	0
IL15	ENSG00000164136	protein_coding	0.562091	0
SPRYD3	ENSG00000167778	protein_coding	0.562001	0
MSL3	ENSG00000005302	protein_coding	0.561896	0
TCIRG1	ENSG00000110719	protein_coding	0.561718	0
MYO1G	ENSG00000136286	protein_coding	0.561446	0
RENBP	ENSG00000102032	protein_coding	0.561335	0
SLC7A6OS	ENSG00000103061	protein_coding	0.561311	0
MAPKAP1	ENSG00000119487	protein_coding	0.560676	0
PLCG2	ENSG00000197943	protein_coding	0.559554	0
RIPOR2	ENSG00000111913	protein_coding	0.55955	0
GSK3A	ENSG00000105723	protein_coding	0.55947	0
ZNF213	ENSG00000085644	protein_coding	0.559404	0
PHYKPL	ENSG00000175309	protein_coding	0.559087	0
IL12RB1	ENSG00000096996	protein_coding	0.558818	0
MAP3K3	ENSG00000198909	protein_coding	0.558282	0
MARCHF2	ENSG00000099785	protein_coding	0.558208	0
MFSD13A	ENSG00000138111	protein_coding	0.558055	0
VSIR	ENSG00000107738	protein_coding	0.558038	0
MIR4298	ENSG00000264493	miRNA	0.557861	9.98808e-14
SELPLG	ENSG00000110876	protein_coding	0.557658	0
PDPK1	ENSG00000140992	protein_coding	0.557344	0
USP19	ENSG00000172046	protein_coding	0.557278	0
MAML1	ENSG00000161021	protein_coding	0.557191	0
PDXP-DT	ENSG00000233360	lncRNA	0.557069	0
MTMR14	ENSG00000163719	protein_coding	0.557069	0
PHF2	ENSG00000197724	protein_coding	0.556992	0
HDAC7	ENSG00000061273	protein_coding	0.556853	0
MKNK2	ENSG00000099875	protein_coding	0.556358	0
STRN4	ENSG00000090372	protein_coding	0.556096	0
AC241952.1	ENSG00000275131	transcribed_unprocessed_pseudogene	0.556068	0
AC103810.3	ENSG00000265982	unprocessed_pseudogene	0.556044	0
CDC42SE1	ENSG00000197622	protein_coding	0.555946	0
TOM1L2	ENSG00000175662	protein_coding	0.555821	0
TNIP2	ENSG00000168884	protein_coding	0.555399	0
LASP1	ENSG00000002834	protein_coding	0.555134	0
TOLLIP	ENSG00000078902	protein_coding	0.555117	0
CNOT3	ENSG00000088038	protein_coding	0.554911	0
FOXO4	ENSG00000184481	protein_coding	0.554901	0
PRR7-AS1	ENSG00000246334	lncRNA	0.554583	0
PCYT1A	ENSG00000161217	protein_coding	0.55458	0
MPP1	ENSG00000130830	protein_coding	0.554493	0
C9orf139	ENSG00000180539	lncRNA	0.554371	0
AL360181.2	ENSG00000235245	lncRNA	0.553921	0
PPP1CA	ENSG00000172531	protein_coding	0.55374	0
SREBF1	ENSG00000072310	protein_coding	0.55343	0
SPATA13	ENSG00000182957	protein_coding	0.55306	0
CAPN1	ENSG00000014216	protein_coding	0.552422	0
AC018529.2	ENSG00000278330	lncRNA	0.552363	0
TRAF3IP3	ENSG00000009790	protein_coding	0.552088	0
SNX21	ENSG00000124104	protein_coding	0.552081	0
PHF8	ENSG00000172943	protein_coding	0.55183	0
GTPBP2	ENSG00000172432	protein_coding	0.551764	0
CSNK1G2	ENSG00000133275	protein_coding	0.551743	0
LINC02863	ENSG00000238160	lncRNA	0.55169	0
RGP1	ENSG00000107185	protein_coding	0.551621	0
SCAMP2	ENSG00000140497	protein_coding	0.551492	0
AL391121.1	ENSG00000272933	lncRNA	0.551408	0
DNAJB12	ENSG00000148719	protein_coding	0.551356	0
VAC14	ENSG00000103043	protein_coding	0.551216	0
SMCR8	ENSG00000176994	protein_coding	0.551133	0
OPRL1	ENSG00000125510	protein_coding	0.551101	0
CARM1	ENSG00000142453	protein_coding	0.550697	0
ITGAX	ENSG00000140678	protein_coding	0.55069	0
LYPLA2	ENSG00000011009	protein_coding	0.550498	0
FNBP1	ENSG00000187239	protein_coding	0.550432	0
AC012645.3	ENSG00000261416	lncRNA	0.549861	0
PHOSPHO1	ENSG00000173868	protein_coding	0.54985	0
CALCOCO1	ENSG00000012822	protein_coding	0.549753	0
DEDD2	ENSG00000160570	protein_coding	0.549641	0
AL023653.1	ENSG00000240143	lncRNA	0.549226	0
SLC6A16	ENSG00000063127	protein_coding	0.549136	0
FCSK	ENSG00000157353	protein_coding	0.549115	0
NIT1	ENSG00000158793	protein_coding	0.549104	0
PRKD2	ENSG00000105287	protein_coding	0.548968	0
KAT8	ENSG00000103510	protein_coding	0.548937	0
FLII	ENSG00000177731	protein_coding	0.548773	0
LFNG	ENSG00000106003	protein_coding	0.548526	0
DHRS1	ENSG00000157379	protein_coding	0.548452	0
LDLRAP1	ENSG00000157978	protein_coding	0.548449	0
EVL	ENSG00000196405	protein_coding	0.548365	0
TOMM40L	ENSG00000158882	protein_coding	0.548292	0
OTUB1	ENSG00000167770	protein_coding	0.548163	0
POLR2E	ENSG00000099817	protein_coding	0.54816	0
PCIF1	ENSG00000100982	protein_coding	0.548072	0
TAB1	ENSG00000100324	protein_coding	0.547933	0
CSAD	ENSG00000139631	protein_coding	0.547884	0
LIMK1	ENSG00000106683	protein_coding	0.54787	0
TRAFD1	ENSG00000135148	protein_coding	0.54778	0
LHPP	ENSG00000107902	protein_coding	0.547713	0
SUPT5H	ENSG00000196235	protein_coding	0.547372	0
RHOG	ENSG00000177105	protein_coding	0.54733	0
BAK1	ENSG00000030110	protein_coding	0.547152	0
PSMD13	ENSG00000185627	protein_coding	0.546776	0
TADA3	ENSG00000171148	protein_coding	0.546633	0
PRICKLE3	ENSG00000012211	protein_coding	0.546483	0
STK4	ENSG00000101109	protein_coding	0.545849	0
ARAP1-AS2	ENSG00000245148	lncRNA	0.545643	0
ZGPAT	ENSG00000197114	protein_coding	0.545423	0
RIPK1	ENSG00000137275	protein_coding	0.545368	0
TYK2	ENSG00000105397	protein_coding	0.545207	0
MAP2K3	ENSG00000034152	protein_coding	0.545127	0
C2CD2L	ENSG00000172375	protein_coding	0.545099	0
PIK3IP1	ENSG00000100100	protein_coding	0.544761	0
SH3GLB2	ENSG00000148341	protein_coding	0.544751	0
SH2B3	ENSG00000111252	protein_coding	0.54459	0
CD7	ENSG00000173762	protein_coding	0.544587	0
BRD4	ENSG00000141867	protein_coding	0.544542	0
SELENOO	ENSG00000073169	protein_coding	0.544493	0
LINC00921	ENSG00000281005	lncRNA	0.544231	0
TMBIM1	ENSG00000135926	protein_coding	0.544172	0
WDR37	ENSG00000047056	protein_coding	0.544158	0
HPS1	ENSG00000107521	protein_coding	0.543845	0
AC009950.1	ENSG00000225963	lncRNA	0.543639	0
EPN1	ENSG00000063245	protein_coding	0.543541	0
AXIN1	ENSG00000103126	protein_coding	0.543461	0
PATL1	ENSG00000166889	protein_coding	0.543374	0
LAT2	ENSG00000086730	protein_coding	0.543151	0
ATXN7L3	ENSG00000087152	protein_coding	0.54313	0
SQSTM1	ENSG00000161011	protein_coding	0.543088	0
TNK2-AS1	ENSG00000224614	lncRNA	0.542837	0
TRAF6	ENSG00000175104	protein_coding	0.542701	0
MBOAT1	ENSG00000172197	protein_coding	0.542541	0
MTX1P1	ENSG00000236675	unprocessed_pseudogene	0.542492	0
UNC13D	ENSG00000092929	protein_coding	0.542464	0
ASCC2	ENSG00000100325	protein_coding	0.542402	0
NFKBIE	ENSG00000146232	protein_coding	0.54228	0
RER1	ENSG00000157916	protein_coding	0.542053	0
TMOD2	ENSG00000128872	protein_coding	0.541826	0
PTPN6	ENSG00000111679	protein_coding	0.541722	0
F12	ENSG00000131187	protein_coding	0.541575	0
SART1	ENSG00000175467	protein_coding	0.541227	0
DNM2	ENSG00000079805	protein_coding	0.541192	0
MIR4489	ENSG00000265874	miRNA	0.541185	0
DCAF11	ENSG00000100897	protein_coding	0.540955	0
IFI35	ENSG00000068079	protein_coding	0.540931	0
DUS2	ENSG00000167264	protein_coding	0.540798	0
FBXW5	ENSG00000159069	protein_coding	0.54076	0
HELZ2	ENSG00000130589	protein_coding	0.540687	0
CLK3	ENSG00000179335	protein_coding	0.54046	0
MAP4K2	ENSG00000168067	protein_coding	0.5403	0
SUGP1	ENSG00000105705	protein_coding	0.540115	0
PPP1R12C	ENSG00000125503	protein_coding	0.540077	0
AC007728.2	ENSG00000261644	lncRNA	0.540052	0
DGCR2	ENSG00000070413	protein_coding	0.539648	0
RERE	ENSG00000142599	protein_coding	0.539641	0
DHX38	ENSG00000140829	protein_coding	0.539062	0
GPKOW	ENSG00000068394	protein_coding	0.538944	0
MARF1	ENSG00000166783	protein_coding	0.538766	0
ST6GALNAC6	ENSG00000160408	protein_coding	0.538728	0
STIMATE	ENSG00000213533	protein_coding	0.538658	0
AKAP13	ENSG00000170776	protein_coding	0.537741	0
RETREG3	ENSG00000141699	protein_coding	0.537686	0
HECTD3	ENSG00000126107	protein_coding	0.53763	0
CDK9	ENSG00000136807	protein_coding	0.53756	0
BRAT1	ENSG00000106009	protein_coding	0.536713	0
RXRB	ENSG00000204231	protein_coding	0.53665	0
BECN1	ENSG00000126581	protein_coding	0.536609	0
TFEB	ENSG00000112561	protein_coding	0.536518	0
CLTB	ENSG00000175416	protein_coding	0.536431	0
MED11	ENSG00000161920	protein_coding	0.536117	0
FLCN	ENSG00000154803	protein_coding	0.535727	0
SDHA	ENSG00000073578	protein_coding	0.535511	0
MVD	ENSG00000167508	protein_coding	0.535472	0
AL022328.3	ENSG00000273188	lncRNA	0.535329	0
LCP2	ENSG00000043462	protein_coding	0.535274	0
AL022328.2	ENSG00000273137	lncRNA	0.535249	0
BATF	ENSG00000156127	protein_coding	0.535145	0
CTBP1	ENSG00000159692	protein_coding	0.535075	0
ZFYVE19	ENSG00000166140	protein_coding	0.534939	0
ARMH3	ENSG00000120029	protein_coding	0.534852	0
RILP	ENSG00000167705	protein_coding	0.534831	0
ZNF668	ENSG00000167394	protein_coding	0.534493	0
GRINA	ENSG00000178719	protein_coding	0.534266	0
TJP2	ENSG00000119139	protein_coding	0.533942	0
APBA3	ENSG00000011132	protein_coding	0.533872	0
NCKAP1L	ENSG00000123338	protein_coding	0.533684	0
PPIL2	ENSG00000100023	protein_coding	0.533625	0
CYBC1	ENSG00000178927	protein_coding	0.533472	0
MARS1	ENSG00000166986	protein_coding	0.533381	0
SIN3B	ENSG00000127511	protein_coding	0.533245	0
PSMB10	ENSG00000205220	protein_coding	0.533008	0
ZNF341	ENSG00000131061	protein_coding	0.533008	0
RPS12P20	ENSG00000244134	processed_pseudogene	0.532994	0
ZFYVE26	ENSG00000072121	protein_coding	0.532844	0
WASF2	ENSG00000158195	protein_coding	0.532743	0
FKRP	ENSG00000181027	protein_coding	0.532698	0
PHBP9	ENSG00000230224	processed_pseudogene	0.532694	0
GTPBP1	ENSG00000100226	protein_coding	0.532374	0
RASGRP4	ENSG00000171777	protein_coding	0.532273	0
ZNF646	ENSG00000167395	protein_coding	0.532199	0
UBAC1	ENSG00000130560	protein_coding	0.532182	0
DBNL	ENSG00000136279	protein_coding	0.531928	0
PLXNC1	ENSG00000136040	protein_coding	0.531896	0
RABGGTA	ENSG00000100949	protein_coding	0.531767	0
CDH23	ENSG00000107736	protein_coding	0.531527	0
IRF7	ENSG00000185507	protein_coding	0.531488	0
ACAA1	ENSG00000060971	protein_coding	0.531394	0
SIGIRR	ENSG00000185187	protein_coding	0.531154	0
BTBD9	ENSG00000183826	protein_coding	0.53114	0
PPP1R9B	ENSG00000108819	protein_coding	0.530979	0
NPLOC4	ENSG00000182446	protein_coding	0.530823	0
GCHFR	ENSG00000137880	protein_coding	0.530735	0
UCP2	ENSG00000175567	protein_coding	0.530254	0
LINGO3	ENSG00000220008	protein_coding	0.530115	0
AL139246.5	ENSG00000272449	lncRNA	0.529972	0
MAP3K14-AS1	ENSG00000267278	lncRNA	0.529829	0
DGKQ	ENSG00000145214	protein_coding	0.529815	0
RAB35	ENSG00000111737	protein_coding	0.529805	0
FRMD8	ENSG00000126391	protein_coding	0.529125	0
PGAP6	ENSG00000129925	protein_coding	0.529007	0
TMC8	ENSG00000167895	protein_coding	0.528968	0
TAP2	ENSG00000204267	protein_coding	0.528756	0
DOCK2	ENSG00000134516	protein_coding	0.528627	0
NCKAP5L	ENSG00000167566	protein_coding	0.528627	0
ELK3	ENSG00000111145	protein_coding	0.52862	0
ARMC7	ENSG00000125449	protein_coding	0.528163	0
KDM6B	ENSG00000132510	protein_coding	0.527801	0
PTPA	ENSG00000119383	protein_coding	0.527518	0
SF3A1	ENSG00000099995	protein_coding	0.527435	0
CKLF	ENSG00000217555	protein_coding	0.527334	0
CLN3	ENSG00000188603	protein_coding	0.52733	0
MYO1F	ENSG00000142347	protein_coding	0.527302	0
PSMB9	ENSG00000240065	protein_coding	0.527299	0
NFATC1	ENSG00000131196	protein_coding	0.527212	0
SBF1	ENSG00000100241	protein_coding	0.527198	0
SF3B2	ENSG00000087365	protein_coding	0.527104	0
ITGB2	ENSG00000160255	protein_coding	0.52709	0
KIAA0513	ENSG00000135709	protein_coding	0.526887	0
CRY2	ENSG00000121671	protein_coding	0.526814	0
IRF1	ENSG00000125347	protein_coding	0.526731	0
MCOLN1	ENSG00000090674	protein_coding	0.526675	0
SMIM29	ENSG00000186577	protein_coding	0.52634	0
BAG6	ENSG00000204463	protein_coding	0.525762	0
ABCD1	ENSG00000101986	protein_coding	0.525688	0
CTDSP1	ENSG00000144579	protein_coding	0.525406	0
ABHD17AP1	ENSG00000198658	unprocessed_pseudogene	0.525392	0
PTPN23	ENSG00000076201	protein_coding	0.525162	0
TRIM11	ENSG00000154370	protein_coding	0.525071	0
KCNAB2	ENSG00000069424	protein_coding	0.524692	0
ITGAM	ENSG00000169896	protein_coding	0.524385	0
SYNE1	ENSG00000131018	protein_coding	0.524367	0
ABHD8	ENSG00000127220	protein_coding	0.524284	0
NAPA	ENSG00000105402	protein_coding	0.524242	0
RHOF	ENSG00000139725	protein_coding	0.524183	0
SEC16A	ENSG00000148396	protein_coding	0.523736	0
TNNT3	ENSG00000130595	protein_coding	0.523642	0
GMEB2	ENSG00000101216	protein_coding	0.523538	0
CABIN1	ENSG00000099991	protein_coding	0.523524	0
CNPPD1	ENSG00000115649	protein_coding	0.523486	0
FBXO42	ENSG00000037637	protein_coding	0.523416	0
C19orf25	ENSG00000119559	protein_coding	0.523064	0
DOCK8	ENSG00000107099	protein_coding	0.523032	0
MICAL1	ENSG00000135596	protein_coding	0.522952	0
UNKL	ENSG00000059145	protein_coding	0.522928	0
KRI1	ENSG00000129347	protein_coding	0.522802	0
TMEM175	ENSG00000127419	protein_coding	0.522757	0
SLC43A2	ENSG00000167703	protein_coding	0.522701	0
BTN2A1	ENSG00000112763	protein_coding	0.522548	0
ARNTL	ENSG00000133794	protein_coding	0.522527	0
SLC12A4	ENSG00000124067	protein_coding	0.522527	0
PRR12	ENSG00000126464	protein_coding	0.522475	0
GPR132	ENSG00000183484	protein_coding	0.522464	0
UBE2L6	ENSG00000156587	protein_coding	0.522454	0
ARHGAP4	ENSG00000089820	protein_coding	0.522395	0
MXD4	ENSG00000123933	protein_coding	0.521673	0
ANAPC2	ENSG00000176248	protein_coding	0.521596	0
NOP9	ENSG00000196943	protein_coding	0.521593	0
TBC1D25	ENSG00000068354	protein_coding	0.521453	0
SRCAP	ENSG00000080603	protein_coding	0.521433	0
CHMP1A	ENSG00000131165	protein_coding	0.521366	0
AC106782.4	ENSG00000273724	unprocessed_pseudogene	0.521356	0
PRELID1	ENSG00000169230	protein_coding	0.52114	0
GPATCH8	ENSG00000186566	protein_coding	0.521101	0
TBC1D10B	ENSG00000169221	protein_coding	0.521087	0
E2F4	ENSG00000205250	protein_coding	0.521053	0
NUP210	ENSG00000132182	protein_coding	0.520959	0
BICRAL	ENSG00000112624	protein_coding	0.520837	0
CLPTM1	ENSG00000104853	protein_coding	0.52083	0
NDE1	ENSG00000072864	protein_coding	0.520509	0
NPRL2	ENSG00000114388	protein_coding	0.520369	0
GBP3	ENSG00000117226	protein_coding	0.520227	0
VRK3	ENSG00000105053	protein_coding	0.520209	0
KRT18P57	ENSG00000215867	processed_pseudogene	0.520185	0
ILRUN	ENSG00000196821	protein_coding	0.520167	0
RECK	ENSG00000122707	protein_coding	0.520136	0
TAF10	ENSG00000166337	protein_coding	0.519969	0
RNF44	ENSG00000146083	protein_coding	0.519965	0
OGG1	ENSG00000114026	protein_coding	0.519711	0
GLTP	ENSG00000139433	protein_coding	0.519707	0
SZRD1	ENSG00000055070	protein_coding	0.519648	0
VPS16	ENSG00000215305	protein_coding	0.519648	0
SP140L	ENSG00000185404	protein_coding	0.519648	0
TNNI2	ENSG00000130598	protein_coding	0.519633	8.09488e-12
ARHGEF2	ENSG00000116584	protein_coding	0.519613	0
ANKRD44	ENSG00000065413	protein_coding	0.519592	0
ACTN4	ENSG00000130402	protein_coding	0.519512	0
USP30-AS1	ENSG00000256262	lncRNA	0.519442	0
FIBP	ENSG00000172500	protein_coding	0.519435	0
KCTD5	ENSG00000167977	protein_coding	0.519432	0
BCL9L	ENSG00000186174	protein_coding	0.519003	0
PACSIN2	ENSG00000100266	protein_coding	0.518982	0
TAF8	ENSG00000137413	protein_coding	0.518383	0
CHD3	ENSG00000170004	protein_coding	0.51833	0
NATD1	ENSG00000274180	protein_coding	0.518327	0
MAP2K2	ENSG00000126934	protein_coding	0.518285	0
OSBPL7	ENSG00000006025	protein_coding	0.518177	0
RALGDS	ENSG00000160271	protein_coding	0.518013	0
SEC24C	ENSG00000176986	protein_coding	0.517905	0
SUN2	ENSG00000100242	protein_coding	0.517525	0
SMPD2	ENSG00000135587	protein_coding	0.517292	0
NNAT	ENSG00000053438	protein_coding	0.517215	0
RAB1B	ENSG00000174903	protein_coding	0.517184	0
DCAF5	ENSG00000139990	protein_coding	0.516947	0
EDC4	ENSG00000038358	protein_coding	0.516926	0
MTOR	ENSG00000198793	protein_coding	0.516821	0
ITSN2	ENSG00000198399	protein_coding	0.51679	0
FAM120AOS	ENSG00000188938	protein_coding	0.516786	0
TAP1	ENSG00000168394	protein_coding	0.516727	0
GNG10	ENSG00000242616	protein_coding	0.516699	0
DHX8	ENSG00000067596	protein_coding	0.516671	0
NEK8	ENSG00000160602	protein_coding	0.516588	0
UBE2J2	ENSG00000160087	protein_coding	0.516577	0
MGRN1	ENSG00000102858	protein_coding	0.516556	0
AC027601.1	ENSG00000260005	lncRNA	0.516424	0
UBQLN2	ENSG00000188021	protein_coding	0.516267	0
LZTR1	ENSG00000099949	protein_coding	0.516232	0
SDR42E2	ENSG00000183921	protein_coding	0.516086	0
TRAPPC10	ENSG00000160218	protein_coding	0.51604	0
ANKRD52	ENSG00000139645	protein_coding	0.51587	0
SLC38A7	ENSG00000103042	protein_coding	0.515716	0
FBXL14	ENSG00000171823	protein_coding	0.515709	0
TRIM21	ENSG00000132109	protein_coding	0.515612	0
ZDHHC7	ENSG00000153786	protein_coding	0.515462	0
CRTC1	ENSG00000105662	protein_coding	0.515263	0
RGS19	ENSG00000171700	protein_coding	0.515218	0
TBC1D9B	ENSG00000197226	protein_coding	0.514953	0
TMEM127	ENSG00000135956	protein_coding	0.514936	0
AC002350.2	ENSG00000278993	TEC	0.514929	0
IFFO2	ENSG00000169991	protein_coding	0.514451	8.10979e-13
SNX8	ENSG00000106266	protein_coding	0.513764	2.10801e-12
KDM2A	ENSG00000173120	protein_coding	0.513716	2.20485e-12
UBA1	ENSG00000130985	protein_coding	0.513656	2.3233e-12
AC003072.1	ENSG00000250318	unprocessed_pseudogene	0.513555	2.52754e-12
STK11	ENSG00000118046	protein_coding	0.513506	2.62713e-12
PCBP1	ENSG00000169564	protein_coding	0.513454	2.73455e-12
DCTN1	ENSG00000204843	protein_coding	0.513398	2.84997e-12
BTBD2	ENSG00000133243	protein_coding	0.513067	3.55308e-12
DRG2	ENSG00000108591	protein_coding	0.513046	3.59853e-12
C19orf71	ENSG00000183397	protein_coding	0.513025	3.6441e-12
NUMA1	ENSG00000137497	protein_coding	0.512823	4.09114e-12
HIVEP3	ENSG00000127124	protein_coding	0.512809	4.12241e-12
MTA2	ENSG00000149480	protein_coding	0.512774	4.20083e-12
DNAH17	ENSG00000187775	protein_coding	0.512736	4.2875e-12
FOXN3-AS1	ENSG00000258920	lncRNA	0.512708	4.35081e-12
PXN	ENSG00000089159	protein_coding	0.512454	4.93924e-12
ESRRA	ENSG00000173153	protein_coding	0.512415	5.0296e-12
CPSF7	ENSG00000149532	protein_coding	0.512025	5.9755e-12
XAB2	ENSG00000076924	protein_coding	0.51198	6.08839e-12
LRSAM1	ENSG00000148356	protein_coding	0.511861	6.38675e-12
APOBR	ENSG00000184730	protein_coding	0.511861	6.38675e-12
USB1	ENSG00000103005	protein_coding	0.51152	7.2723e-12
PPP2R5B	ENSG00000068971	protein_coding	0.511276	7.92865e-12
ANKDD1A	ENSG00000166839	protein_coding	0.511272	7.93817e-12
ABR	ENSG00000159842	protein_coding	0.511234	8.0432e-12
MTCH1	ENSG00000137409	protein_coding	0.511094	8.42939e-12
WDR82	ENSG00000164091	protein_coding	0.511081	8.46838e-12
ZNF384	ENSG00000126746	protein_coding	0.510965	8.79266e-12
NAA60	ENSG00000122390	protein_coding	0.510941	8.86205e-12
TEPSIN	ENSG00000167302	protein_coding	0.510903	8.97151e-12
NUDT22	ENSG00000149761	protein_coding	0.51085	9.12162e-12
MED27	ENSG00000160563	protein_coding	0.510293	1.07847e-11
PEX16	ENSG00000121680	protein_coding	0.510129	1.12953e-11
TMEM63B	ENSG00000137216	protein_coding	0.510091	1.14162e-11
LIMD2	ENSG00000136490	protein_coding	0.510031	1.16043e-11
IRF2	ENSG00000168310	protein_coding	0.510028	1.16154e-11
ATXN1L	ENSG00000224470	protein_coding	0.509881	1.20862e-11
KCTD13	ENSG00000174943	protein_coding	0.509641	1.2878e-11
ANKMY1	ENSG00000144504	protein_coding	0.509634	1.29013e-11
TPD52L2	ENSG00000101150	protein_coding	0.509582	1.30766e-11
NELFB	ENSG00000188986	protein_coding	0.509467	1.34663e-11
AL157935.2	ENSG00000257524	protein_coding	0.509453	1.35139e-11
MIR6753	ENSG00000275022	miRNA	0.509407	1.36691e-11
SLA	ENSG00000155926	protein_coding	0.509355	1.38493e-11
CAMK1	ENSG00000134072	protein_coding	0.50923	1.42864e-11
ZER1	ENSG00000160445	protein_coding	0.50908	1.48172e-11
SLC12A6	ENSG00000140199	protein_coding	0.508871	1.55739e-11
USP4	ENSG00000114316	protein_coding	0.508595	1.65993e-11
GALNT4	ENSG00000257594	protein_coding	0.508595	1.65993e-11
CASP10	ENSG00000003400	protein_coding	0.508578	1.66653e-11
KCNT1	ENSG00000107147	protein_coding	0.508567	1.6705e-11
SRXN1	ENSG00000271303	protein_coding	0.50856	1.67315e-11
GNAI2	ENSG00000114353	protein_coding	0.508533	1.68377e-11
GLTPD2	ENSG00000182327	protein_coding	0.508528	2.62593e-11
STARD10	ENSG00000214530	protein_coding	0.508425	1.72523e-11
IRF3	ENSG00000126456	protein_coding	0.507867	1.94783e-11
GNGT2	ENSG00000167083	protein_coding	0.50763	2.04691e-11
ZNF142	ENSG00000115568	protein_coding	0.507591	2.0632e-11
SZT2	ENSG00000198198	protein_coding	0.50749	2.10649e-11
NTMT1	ENSG00000148335	protein_coding	0.507417	2.13815e-11
SP100	ENSG00000067066	protein_coding	0.507226	2.22236e-11
WDTC1	ENSG00000142784	protein_coding	0.507205	2.23166e-11
HERC3	ENSG00000138641	protein_coding	0.507145	2.25813e-11
PLAAT4	ENSG00000133321	protein_coding	0.507135	2.26282e-11
AL513008.1	ENSG00000223946	lncRNA	0.507124	2.26751e-11
UFD1	ENSG00000070010	protein_coding	0.506922	2.35941e-11
UBXN1	ENSG00000162191	protein_coding	0.506793	2.41916e-11
PDLIM7	ENSG00000196923	protein_coding	0.506675	2.47485e-11
TTYH3	ENSG00000136295	protein_coding	0.506563	2.52796e-11
TXNRD2	ENSG00000184470	protein_coding	0.506497	2.55981e-11
HCK	ENSG00000101336	protein_coding	0.506305	2.65338e-11
MAPK8IP3	ENSG00000138834	protein_coding	0.506215	2.69832e-11
XYLT1	ENSG00000103489	protein_coding	0.506155	2.72796e-11
WDR45	ENSG00000196998	protein_coding	0.506148	2.73146e-11
MIR7848	ENSG00000276961	miRNA	0.506054	2.77898e-11
UBE2Q1	ENSG00000160714	protein_coding	0.505891	2.86292e-11
ATF6B	ENSG00000213676	protein_coding	0.50573	2.94658e-11
FURIN	ENSG00000140564	protein_coding	0.505702	2.96128e-11
CDIPT	ENSG00000103502	protein_coding	0.505525	3.05612e-11
INTS3	ENSG00000143624	protein_coding	0.505354	3.14903e-11
DPEP2	ENSG00000167261	protein_coding	0.50534	3.15669e-11
SNN	ENSG00000184602	protein_coding	0.50518	3.24568e-11
NHSL2	ENSG00000204131	protein_coding	0.505124	3.277e-11
ERMN	ENSG00000136541	protein_coding	0.504786	3.47114e-11
ITPRIP	ENSG00000148841	protein_coding	0.504751	3.49157e-11
AC040162.1	ENSG00000261884	protein_coding	0.504531	3.62211e-11
CHKB	ENSG00000100288	protein_coding	0.504468	3.65999e-11
SLC25A44	ENSG00000160785	protein_coding	0.504455	3.66844e-11
CMIP	ENSG00000153815	protein_coding	0.504427	3.68539e-11
ADAT3	ENSG00000213638	protein_coding	0.504416	3.69176e-11
YIPF3	ENSG00000137207	protein_coding	0.504315	3.7537e-11
SNAI3	ENSG00000185669	protein_coding	0.504231	3.80549e-11
MAN2B2	ENSG00000013288	protein_coding	0.504193	3.82938e-11
SECTM1	ENSG00000141574	protein_coding	0.504148	3.85775e-11
PSKH1	ENSG00000159792	protein_coding	0.504144	3.85994e-11
PUSL1	ENSG00000169972	protein_coding	0.504134	3.86651e-11
ACO2	ENSG00000100412	protein_coding	0.50413	3.8687e-11
SMPD1	ENSG00000166311	protein_coding	0.504078	3.90167e-11
PIP4K2A	ENSG00000150867	protein_coding	0.504019	3.93927e-11
TBRG1	ENSG00000154144	protein_coding	0.503956	3.97935e-11
ITGB7	ENSG00000139626	protein_coding	0.503789	4.08757e-11
AL592301.1	ENSG00000227512	lncRNA	0.503719	4.13325e-11
THAP11	ENSG00000168286	protein_coding	0.503656	4.17466e-11
TMEM154	ENSG00000170006	protein_coding	0.503642	4.1839e-11
ZBTB4	ENSG00000174282	protein_coding	0.503601	4.21171e-11
CIZ1	ENSG00000148337	protein_coding	0.503374	4.36455e-11
HAGH	ENSG00000063854	protein_coding	0.503172	4.50413e-11
CMTM4	ENSG00000183723	protein_coding	0.503064	4.58e-11
AL035587.1	ENSG00000231113	lncRNA	0.503036	4.59973e-11
COG4	ENSG00000103051	protein_coding	0.502558	4.94686e-11
ACP2	ENSG00000134575	protein_coding	0.502077	5.31498e-11
HDAC11	ENSG00000163517	protein_coding	0.501816	5.52312e-11
C1orf50	ENSG00000164008	protein_coding	0.501729	5.5938e-11
RNF167	ENSG00000108523	protein_coding	0.501502	5.78064e-11
HEXIM1	ENSG00000186834	protein_coding	0.501478	5.80103e-11
CARS2	ENSG00000134905	protein_coding	0.501359	5.90083e-11
LAMTOR1	ENSG00000149357	protein_coding	0.501297	5.95417e-11
PPP1R13L	ENSG00000104881	protein_coding	0.501265	5.98097e-11
HLA-F	ENSG00000204642	protein_coding	0.501133	6.09512e-11
PLA2G15	ENSG00000103066	protein_coding	0.50092	6.28174e-11
HEIH	ENSG00000278970	lncRNA	0.500676	6.50108e-11
UBN1	ENSG00000118900	protein_coding	0.500544	6.62253e-11
FMO5	ENSG00000131781	protein_coding	0.500502	6.66123e-11
ATG16L2	ENSG00000168010	protein_coding	0.500491	6.67094e-11
TMEM80	ENSG00000177042	protein_coding	0.50046	6.70011e-11
RXRA	ENSG00000186350	protein_coding	0.500453	6.7066e-11
AP000892.4	ENSG00000280143	TEC	0.500436	6.72286e-11
TSC2	ENSG00000103197	protein_coding	0.500394	6.762e-11
ZC3H18	ENSG00000158545	protein_coding	0.500171	6.97368e-11
R3HCC1L	ENSG00000166024	protein_coding	0.499875	7.26253e-11
MYD88	ENSG00000172936	protein_coding	0.499759	7.37709e-11
ULK3	ENSG00000140474	protein_coding	0.499707	7.42962e-11
SMARCC2	ENSG00000139613	protein_coding	0.499578	7.56041e-11
ITPKC	ENSG00000086544	protein_coding	0.499522	7.61751e-11
VPS52	ENSG00000223501	protein_coding	0.49931	7.83826e-11
AP2A2	ENSG00000183020	protein_coding	0.498857	8.32517e-11
SRPRA	ENSG00000182934	protein_coding	0.498773	8.41757e-11
CC2D1A	ENSG00000132024	protein_coding	0.498686	8.51467e-11
IGHD1-1	ENSG00000236170	IG_D_gene	0.498663	7.21325e-11
ALDH16A1	ENSG00000161618	protein_coding	0.498526	8.69561e-11
FOXP3	ENSG00000049768	protein_coding	0.498494	8.73137e-11
CACTIN	ENSG00000105298	protein_coding	0.498487	8.73933e-11
SHISA5	ENSG00000164054	protein_coding	0.498449	8.78321e-11
ZNF672	ENSG00000171161	protein_coding	0.498351	8.89569e-11
ADD3	ENSG00000148700	protein_coding	0.498257	9.00522e-11
DNAJC5	ENSG00000101152	protein_coding	0.498233	9.03379e-11
SAP30BP	ENSG00000161526	protein_coding	0.498226	9.04197e-11
GUK1	ENSG00000143774	protein_coding	0.4981	9.19013e-11
RFX1	ENSG00000132005	protein_coding	0.498086	9.20671e-11
SLC9A3R1	ENSG00000109062	protein_coding	0.498034	9.2691e-11
SLC10A3	ENSG00000126903	protein_coding	0.498017	9.28997e-11
GNMT	ENSG00000124713	protein_coding	0.498017	9.28997e-11
TMEM131	ENSG00000075568	protein_coding	0.497989	9.32344e-11
SLC12A7	ENSG00000113504	protein_coding	0.49763	9.76292e-11
TBC1D17	ENSG00000104946	protein_coding	0.497623	9.77162e-11
PDK3	ENSG00000067992	protein_coding	0.49741	1.00397e-10
TSC22D2	ENSG00000196428	protein_coding	0.497407	1.00442e-10
SLC22A18	ENSG00000110628	protein_coding	0.497302	1.01782e-10
MECP2	ENSG00000169057	protein_coding	0.497302	1.01782e-10
LAPTM5	ENSG00000162511	protein_coding	0.497226	1.02774e-10
PSMB8	ENSG00000204264	protein_coding	0.497166	1.03546e-10
FGD1	ENSG00000102302	protein_coding	0.497114	1.04231e-10
KSR1	ENSG00000141068	protein_coding	0.497034	1.05288e-10
ATP5MC2P3	ENSG00000230482	processed_pseudogene	0.496863	1.07569e-10
RNF40	ENSG00000103549	protein_coding	0.496842	1.07851e-10
GIMAP1	ENSG00000213203	protein_coding	0.496839	1.07898e-10
GPN2	ENSG00000142751	protein_coding	0.496734	1.09318e-10
INPP5D	ENSG00000168918	protein_coding	0.49671	1.09651e-10
LTB	ENSG00000227507	protein_coding	0.496396	1.14011e-10
HECA	ENSG00000112406	protein_coding	0.496323	1.15048e-10
PPP4C	ENSG00000149923	protein_coding	0.496305	1.15296e-10
DENND1C	ENSG00000205744	protein_coding	0.496117	1.18003e-10
SRC	ENSG00000197122	protein_coding	0.49604	1.19121e-10
RARA	ENSG00000131759	protein_coding	0.496006	1.19632e-10
DEXI	ENSG00000182108	protein_coding	0.495978	1.20042e-10
PEF1	ENSG00000162517	protein_coding	0.495946	1.20504e-10
HGS	ENSG00000185359	protein_coding	0.495835	1.22161e-10
UNC119	ENSG00000109103	protein_coding	0.495727	1.23783e-10
PTGS1	ENSG00000095303	protein_coding	0.49557	1.26169e-10
GLG1	ENSG00000090863	protein_coding	0.495427	1.28376e-10
ELMOD3	ENSG00000115459	protein_coding	0.495228	1.31496e-10
DENND5A	ENSG00000184014	protein_coding	0.495225	1.31552e-10
IDH3G	ENSG00000067829	protein_coding	0.495207	1.31828e-10
UBE3B	ENSG00000151148	protein_coding	0.495162	1.3255e-10
SHKBP1	ENSG00000160410	protein_coding	0.495082	1.33835e-10
SYT11	ENSG00000132718	protein_coding	0.495068	1.3406e-10
AL441992.1	ENSG00000223478	lncRNA	0.494824	1.3804e-10
THEMIS2	ENSG00000130775	protein_coding	0.494796	1.38501e-10
AKAP10	ENSG00000108599	protein_coding	0.49459	1.4194e-10
RGL2	ENSG00000237441	protein_coding	0.494406	1.4509e-10
STIM2	ENSG00000109689	protein_coding	0.494193	1.48787e-10
LILRB2	ENSG00000131042	protein_coding	0.493977	1.52624e-10
SLC9A8	ENSG00000197818	protein_coding	0.493921	1.53627e-10
FAM104A	ENSG00000133193	protein_coding	0.493914	1.53753e-10
BCAS3	ENSG00000141376	protein_coding	0.493862	1.547e-10
NRBP2	ENSG00000185189	protein_coding	0.493817	1.55524e-10
AC093525.9	ENSG00000279568	TEC	0.49366	1.58406e-10
IKZF1	ENSG00000185811	protein_coding	0.493649	1.58599e-10
GTF3C1	ENSG00000077235	protein_coding	0.493597	1.59571e-10
KAT5	ENSG00000172977	protein_coding	0.493454	1.62251e-10
TSR2	ENSG00000158526	protein_coding	0.49328	1.65571e-10
HK1	ENSG00000156515	protein_coding	0.492858	1.73843e-10
GVINP1	ENSG00000254838	transcribed_unprocessed_pseudogene	0.49275	1.76018e-10
NONOP2	ENSG00000237522	processed_pseudogene	0.492726	1.76512e-10
CXorf38	ENSG00000185753	protein_coding	0.492715	1.76724e-10
MAPK13	ENSG00000156711	protein_coding	0.492659	1.77859e-10
TTC31	ENSG00000115282	protein_coding	0.492593	1.79215e-10
NCDN	ENSG00000020129	protein_coding	0.492499	1.81157e-10
IFITM10	ENSG00000244242	protein_coding	0.492185	1.8776e-10
SMG5	ENSG00000198952	protein_coding	0.49191	1.93723e-10
DAXX	ENSG00000204209	protein_coding	0.491896	1.94029e-10
TBC1D14	ENSG00000132405	protein_coding	0.491858	1.94873e-10
PFN1	ENSG00000108518	protein_coding	0.491799	1.96183e-10
AC020658.5	ENSG00000273855	lncRNA	0.49168	1.98827e-10
LSM10	ENSG00000181817	protein_coding	0.491628	2.00003e-10
FCHO1	ENSG00000130475	protein_coding	0.49145	2.04046e-10
SPEN	ENSG00000065526	protein_coding	0.491433	2.04446e-10
NISCH	ENSG00000010322	protein_coding	0.491342	2.06538e-10
LINC00265	ENSG00000188185	lncRNA	0.491297	2.0759e-10
TMUB2	ENSG00000168591	protein_coding	0.491265	2.08322e-10
MIDN	ENSG00000167470	protein_coding	0.491258	2.08485e-10
RRAGA	ENSG00000155876	protein_coding	0.491199	2.09873e-10
MMP24OS	ENSG00000126005	protein_coding	0.49107	2.12923e-10
UNC45A	ENSG00000140553	protein_coding	0.49091	2.16767e-10
ADCY4	ENSG00000129467	protein_coding	0.490899	2.1702e-10
EDN1	ENSG00000078401	protein_coding	0.490803	1.5771e-10
PSD	ENSG00000059915	protein_coding	0.490708	2.21699e-10
SH3BP5L	ENSG00000175137	protein_coding	0.490641	2.23335e-10
RTF2	ENSG00000022277	protein_coding	0.490547	2.25679e-10
STARD3	ENSG00000131748	protein_coding	0.490296	2.32032e-10
SH3BP5-AS1	ENSG00000224660	lncRNA	0.490247	2.33285e-10
SLC25A28	ENSG00000155287	protein_coding	0.490153	2.35718e-10
MAP2K7	ENSG00000076984	protein_coding	0.48999	2.40006e-10
FZR1	ENSG00000105325	protein_coding	0.489944	2.41204e-10
TCHP	ENSG00000139437	protein_coding	0.489892	2.42592e-10
TEX261	ENSG00000144043	protein_coding	0.489885	2.42778e-10
NPRL3	ENSG00000103148	protein_coding	0.48984	2.43988e-10
BLOC1S1	ENSG00000135441	protein_coding	0.489742	2.46612e-10
FLOT2	ENSG00000132589	protein_coding	0.489704	2.47649e-10
SLC35E2B	ENSG00000189339	protein_coding	0.489627	2.49735e-10
LMNTD2	ENSG00000185522	protein_coding	0.489585	2.50879e-10
RAB24	ENSG00000169228	protein_coding	0.489488	2.53567e-10
RINL	ENSG00000187994	protein_coding	0.489428	2.55211e-10
ATG9A	ENSG00000198925	protein_coding	0.489059	2.65673e-10
AC007686.3	ENSG00000273729	lncRNA	0.488902	2.70226e-10
GALNT10	ENSG00000164574	protein_coding	0.488818	2.72682e-10
ETFB	ENSG00000105379	protein_coding	0.488728	2.75365e-10
LTB4R2	ENSG00000213906	protein_coding	0.488696	2.76299e-10
TRAPPC9	ENSG00000167632	protein_coding	0.488682	2.76715e-10
FLYWCH1	ENSG00000059122	protein_coding	0.488613	2.78803e-10
NMT1	ENSG00000136448	protein_coding	0.488498	2.82279e-10
PTPRC	ENSG00000081237	protein_coding	0.488376	2.86006e-10
TMEM250	ENSG00000238227	protein_coding	0.488337	2.87187e-10
PITPNA	ENSG00000174238	protein_coding	0.488275	2.89128e-10
AC107959.1	ENSG00000245025	lncRNA	0.488219	2.90862e-10
PORCN	ENSG00000102312	protein_coding	0.488017	2.97228e-10
RBSN	ENSG00000131381	protein_coding	0.487937	2.99786e-10
ELL	ENSG00000105656	protein_coding	0.487672	3.08376e-10
ZNF740	ENSG00000139651	protein_coding	0.487654	3.08949e-10
RAI1	ENSG00000108557	protein_coding	0.487602	3.10672e-10
SDHAF2	ENSG00000167985	protein_coding	0.487483	3.1461e-10
RIT1	ENSG00000143622	protein_coding	0.487368	3.18475e-10
FES	ENSG00000182511	protein_coding	0.48733	3.19772e-10
DOK3	ENSG00000146094	protein_coding	0.487323	3.20009e-10
AP001972.5	ENSG00000279117	TEC	0.487194	3.2441e-10
POU5F1P3	ENSG00000235602	processed_pseudogene	0.487124	3.26811e-10
POLG	ENSG00000140521	protein_coding	0.486947	3.33005e-10
RNF111	ENSG00000157450	protein_coding	0.486696	3.41926e-10
CCDC69	ENSG00000198624	protein_coding	0.486616	3.4482e-10
SIK3	ENSG00000160584	protein_coding	0.486605	3.45199e-10
RIC8A	ENSG00000177963	protein_coding	0.486023	3.66893e-10
PRMT2	ENSG00000160310	protein_coding	0.486002	3.67694e-10
AL513190.1	ENSG00000278831	lncRNA	0.485953	3.6957e-10
SRRM2	ENSG00000167978	protein_coding	0.48587	3.72806e-10
FRS3	ENSG00000137218	protein_coding	0.485863	3.73077e-10
ENG	ENSG00000106991	protein_coding	0.485783	3.76204e-10
KMT2D	ENSG00000167548	protein_coding	0.485744	3.77707e-10
AL844908.1	ENSG00000272825	lncRNA	0.485691	2.59576e-10
RFTN1	ENSG00000131378	protein_coding	0.485594	3.83636e-10
ISG20L2	ENSG00000143319	protein_coding	0.485587	3.83914e-10
TSEN34	ENSG00000170892	protein_coding	0.485458	3.89086e-10
C6orf89	ENSG00000198663	protein_coding	0.485288	3.9603e-10
REM2	ENSG00000139890	protein_coding	0.485197	3.99759e-10
AC073046.1	ENSG00000235499	lncRNA	0.48519	4.00047e-10
SYNRG	ENSG00000275066	protein_coding	0.485113	4.03229e-10
HNRNPUL2-BSCL2	ENSG00000234857	protein_coding	0.485044	4.06142e-10
PANX2	ENSG00000073150	protein_coding	0.485023	4.07019e-10
DCTN2	ENSG00000175203	protein_coding	0.484995	4.08191e-10
UBE2F	ENSG00000184182	protein_coding	0.484911	4.11727e-10
SMG7	ENSG00000116698	protein_coding	0.484685	4.2144e-10
FAM98C	ENSG00000130244	protein_coding	0.484601	4.25078e-10
HNRNPUL1	ENSG00000105323	protein_coding	0.48443	4.32593e-10
R3HDM4	ENSG00000198858	protein_coding	0.484388	4.34451e-10
AMPD2	ENSG00000116337	protein_coding	0.484339	4.36628e-10
QRICH1	ENSG00000198218	protein_coding	0.484242	4.41012e-10
GLYR1	ENSG00000140632	protein_coding	0.484228	4.41641e-10
GPR108	ENSG00000125734	protein_coding	0.484151	4.45118e-10
FAM120B	ENSG00000112584	protein_coding	0.484123	4.46388e-10
AMDHD2	ENSG00000162066	protein_coding	0.484113	4.46865e-10
RHOBTB2	ENSG00000008853	protein_coding	0.483942	4.54724e-10
AL357033.1	ENSG00000167046	lncRNA	0.483909	3.08223e-10
AC116407.4	ENSG00000280033	TEC	0.483754	4.63528e-10
PTPN9	ENSG00000169410	protein_coding	0.483698	4.66166e-10
D2HGDH	ENSG00000180902	protein_coding	0.483681	4.66993e-10
NOSIP	ENSG00000142546	protein_coding	0.483548	4.73322e-10
TLE5	ENSG00000104964	protein_coding	0.483527	4.74329e-10
SSBP4	ENSG00000130511	protein_coding	0.483475	4.76853e-10
INO80E	ENSG00000169592	protein_coding	0.483273	4.86728e-10
YY1AP1	ENSG00000163374	protein_coding	0.483273	4.86728e-10
INTS11	ENSG00000127054	protein_coding	0.483245	4.88104e-10
BAP1	ENSG00000163930	protein_coding	0.483071	4.96787e-10
TALDO1	ENSG00000177156	protein_coding	0.482942	5.03301e-10
PARP14	ENSG00000173193	protein_coding	0.482914	5.0472e-10
TAB3	ENSG00000157625	protein_coding	0.48283	5.08997e-10
FOXN3	ENSG00000053254	protein_coding	0.482788	5.11148e-10
PANK2	ENSG00000125779	protein_coding	0.482743	5.13488e-10
ZNRD2-AS1	ENSG00000260233	lncRNA	0.482722	5.14571e-10
PCDH12	ENSG00000113555	protein_coding	0.482551	5.23493e-10
MRPL20-AS1	ENSG00000224870	lncRNA	0.482527	5.24779e-10
B3GALT4	ENSG00000235863	protein_coding	0.482492	5.26621e-10
ESS2	ENSG00000100056	protein_coding	0.482381	5.32554e-10
TMEM91	ENSG00000142046	protein_coding	0.482349	5.34234e-10
PRKACA	ENSG00000072062	protein_coding	0.482318	5.35918e-10
AL022328.4	ENSG00000273253	lncRNA	0.482314	5.36106e-10
HMOX2	ENSG00000103415	protein_coding	0.482293	5.37232e-10
NAGK	ENSG00000124357	protein_coding	0.482213	5.41568e-10
GPATCH3	ENSG00000198746	protein_coding	0.482165	5.44223e-10
AP1M1	ENSG00000072958	protein_coding	0.482154	5.44793e-10
ARFGAP2	ENSG00000149182	protein_coding	0.482032	5.51489e-10
CR559946.1	ENSG00000227484	lncRNA	0.482006	3.69869e-10
NBPF10	ENSG00000271425	protein_coding	0.481896	5.59037e-10
RNU6-878P	ENSG00000207308	snRNA	0.481847	5.61769e-10
PITPNC1	ENSG00000154217	protein_coding	0.481732	5.68257e-10
RPL18AP7	ENSG00000232439	processed_pseudogene	0.481732	5.68257e-10
JAML	ENSG00000160593	protein_coding	0.481659	5.72422e-10
SMPD5	ENSG00000204791	transcribed_unitary_pseudogene	0.481637	3.83119e-10
NOTCH2	ENSG00000134250	protein_coding	0.481558	5.78218e-10
TMEM189	ENSG00000240849	protein_coding	0.481471	5.83257e-10
TRAK1	ENSG00000182606	protein_coding	0.481453	5.8427e-10
EVI5L	ENSG00000142459	protein_coding	0.481258	5.95721e-10
L3MBTL2	ENSG00000100395	protein_coding	0.481237	5.9696e-10
OSBPL2	ENSG00000130703	protein_coding	0.48122	5.97994e-10
COQ8B	ENSG00000123815	protein_coding	0.481143	6.02564e-10
CHD8	ENSG00000100888	protein_coding	0.481004	6.10954e-10
ARAF	ENSG00000078061	protein_coding	0.480934	6.15189e-10
MAP3K10	ENSG00000130758	protein_coding	0.480906	6.1689e-10
PRR29	ENSG00000224383	protein_coding	0.480833	6.21377e-10
SYMPK	ENSG00000125755	protein_coding	0.480788	6.24169e-10
PLCB2-AS1	ENSG00000259307	lncRNA	0.480708	4.18579e-10
KMT2B	ENSG00000272333	protein_coding	0.480648	6.32832e-10
CES2	ENSG00000172831	protein_coding	0.480606	6.35452e-10
RASGRP2	ENSG00000068831	protein_coding	0.480589	6.36547e-10
RASA3-IT1	ENSG00000232487	lncRNA	0.480547	6.39181e-10
NINJ1	ENSG00000131669	protein_coding	0.480484	6.43151e-10
AL022341.1	ENSG00000228201	lncRNA	0.480467	6.44257e-10
LPAR2	ENSG00000064547	protein_coding	0.480464	6.44479e-10
HERC1	ENSG00000103657	protein_coding	0.480307	6.54521e-10
XKR8	ENSG00000158156	protein_coding	0.480307	6.54521e-10
SRF	ENSG00000112658	protein_coding	0.480143	6.65161e-10
MLX	ENSG00000108788	protein_coding	0.480132	6.65846e-10
TNFRSF14	ENSG00000157873	protein_coding	0.480098	6.68132e-10
CD300LF	ENSG00000186074	protein_coding	0.480014	6.73648e-10
FTH1	ENSG00000167996	protein_coding	0.479899	6.81301e-10
RABAC1	ENSG00000105404	protein_coding	0.479888	6.82001e-10
RARG	ENSG00000172819	protein_coding	0.479728	6.92811e-10
AKAP8L	ENSG00000011243	protein_coding	0.479718	6.93521e-10
SKIV2L	ENSG00000204351	protein_coding	0.479557	7.04498e-10
SGSM2	ENSG00000141258	protein_coding	0.479529	7.06423e-10
STK11IP	ENSG00000144589	protein_coding	0.479505	7.08111e-10
NDOR1	ENSG00000188566	protein_coding	0.479477	7.10045e-10
ZNF346	ENSG00000113761	protein_coding	0.479421	7.13928e-10
FLT3LG	ENSG00000090554	protein_coding	0.479345	7.19298e-10
AC132872.1	ENSG00000260563	lncRNA	0.47932	7.21015e-10
ZNF467	ENSG00000181444	protein_coding	0.47923	7.27423e-10
SLC9A9	ENSG00000181804	protein_coding	0.47923	7.27423e-10
PHC2	ENSG00000134686	protein_coding	0.479191	7.3015e-10
SLC16A5	ENSG00000170190	protein_coding	0.478811	7.57681e-10
SP110	ENSG00000135899	protein_coding	0.478797	7.58709e-10
FUT7	ENSG00000180549	protein_coding	0.478752	7.6206e-10
TMPPE	ENSG00000188167	protein_coding	0.478731	7.63611e-10
KCTD2	ENSG00000180901	protein_coding	0.478714	7.64905e-10
GDPD3	ENSG00000102886	protein_coding	0.478609	7.72715e-10
VCL	ENSG00000035403	protein_coding	0.478567	7.75859e-10
SH3GL1	ENSG00000141985	protein_coding	0.478487	7.81919e-10
MYO5A	ENSG00000197535	protein_coding	0.478466	7.83507e-10
APOBEC3G	ENSG00000239713	protein_coding	0.478425	7.86691e-10
CYTIP	ENSG00000115165	protein_coding	0.478383	7.89888e-10
AC010247.2	ENSG00000259436	lncRNA	0.478257	7.99549e-10
FAM219B	ENSG00000178761	protein_coding	0.478198	8.04149e-10
UBE2O	ENSG00000175931	protein_coding	0.478163	8.06866e-10
BORCS8	ENSG00000254901	protein_coding	0.477992	8.20301e-10
STX10	ENSG00000104915	protein_coding	0.477989	8.20578e-10
SNX20	ENSG00000167208	protein_coding	0.477989	8.20578e-10
SIDT2	ENSG00000149577	protein_coding	0.477902	8.27514e-10
MANBAL	ENSG00000101363	protein_coding	0.477731	8.41265e-10
SEPTIN1	ENSG00000180096	protein_coding	0.477686	8.44948e-10
ASMTL	ENSG00000169093	protein_coding	0.477518	8.58676e-10
MFNG	ENSG00000100060	protein_coding	0.47733	8.74366e-10
LCAT	ENSG00000213398	protein_coding	0.477302	8.76713e-10
TNFRSF1B	ENSG00000028137	protein_coding	0.477288	8.77888e-10
IRF9	ENSG00000213928	protein_coding	0.477267	8.79654e-10
AL031846.2	ENSG00000279833	lncRNA	0.477243	8.81719e-10
KIAA0319L	ENSG00000142687	protein_coding	0.477163	8.88533e-10
CYB561D1	ENSG00000174151	protein_coding	0.477156	8.89128e-10
PA2G4P6	ENSG00000231799	processed_pseudogene	0.477152	8.89426e-10
SPECC1L	ENSG00000100014	protein_coding	0.476978	9.04421e-10
LPCAT3	ENSG00000111684	protein_coding	0.476957	9.06236e-10
SCARF1	ENSG00000074660	protein_coding	0.476954	9.06539e-10
SLC25A22	ENSG00000177542	protein_coding	0.47695	9.06842e-10
CTC1	ENSG00000178971	protein_coding	0.476894	9.11702e-10
GDF15	ENSG00000130513	protein_coding	0.476877	9.13225e-10
PTGES2	ENSG00000148334	protein_coding	0.476776	9.22108e-10
AC113208.2	ENSG00000260152	processed_pseudogene	0.476655	6.13962e-10
AC011497.2	ENSG00000269374	processed_pseudogene	0.476535	9.43564e-10
TLE4	ENSG00000106829	protein_coding	0.476507	9.46081e-10
AL022328.1	ENSG00000272836	lncRNA	0.476504	9.46396e-10
JAK1	ENSG00000162434	protein_coding	0.476399	9.55893e-10
DNAJC4	ENSG00000110011	protein_coding	0.476176	9.7645e-10
GOSR2	ENSG00000108433	protein_coding	0.476051	9.88191e-10
C11orf68	ENSG00000175573	protein_coding	0.475835	1.00872e-09
KCNH3	ENSG00000135519	protein_coding	0.475751	1.01677e-09
PHETA1	ENSG00000198324	protein_coding	0.475643	1.02726e-09
NPEPL1	ENSG00000215440	protein_coding	0.475594	1.03203e-09
ADD3-AS1	ENSG00000203876	lncRNA	0.475539	1.0375e-09
AP000759.1	ENSG00000255320	lncRNA	0.475437	1.04749e-09
POLL	ENSG00000166169	protein_coding	0.475357	1.05548e-09
RMC1	ENSG00000141452	protein_coding	0.47535	1.05618e-09
KLHL6	ENSG00000172578	protein_coding	0.475214	1.06986e-09
TLE3	ENSG00000140332	protein_coding	0.474956	1.09627e-09
SPG21	ENSG00000090487	protein_coding	0.47489	1.10315e-09
AC079807.1	ENSG00000233230	lncRNA	0.474883	1.10388e-09
NCOA2	ENSG00000140396	protein_coding	0.474737	1.11923e-09
PCGF5	ENSG00000180628	protein_coding	0.474688	1.1244e-09
GTPBP6	ENSG00000178605	protein_coding	0.474671	1.12625e-09
EXOC7	ENSG00000182473	protein_coding	0.474507	1.14377e-09
GNL3L	ENSG00000130119	protein_coding	0.47442	1.15319e-09
PLEKHJ1	ENSG00000104886	protein_coding	0.474284	1.16803e-09
MTG2	ENSG00000101181	protein_coding	0.474263	1.17033e-09
MSN	ENSG00000147065	protein_coding	0.474249	1.17186e-09
CCDC12	ENSG00000160799	protein_coding	0.474019	1.19746e-09
SLC38A10	ENSG00000157637	protein_coding	0.473848	1.2168e-09
ABCF3	ENSG00000161204	protein_coding	0.47374	1.22919e-09
TMEM63A	ENSG00000196187	protein_coding	0.473723	1.23119e-09
AIP	ENSG00000110711	protein_coding	0.473716	1.232e-09
SLC2A6	ENSG00000160326	protein_coding	0.473646	1.24007e-09
OXA1L	ENSG00000155463	protein_coding	0.473618	1.24331e-09
MON1B	ENSG00000103111	protein_coding	0.473566	1.24941e-09
ARRDC1-AS1	ENSG00000203993	lncRNA	0.473538	1.25267e-09
ATPAF2	ENSG00000171953	protein_coding	0.473276	1.28366e-09
LGALS8	ENSG00000116977	protein_coding	0.473099	1.30513e-09
NOXA1	ENSG00000188747	protein_coding	0.472998	1.3175e-09
GRK2	ENSG00000173020	protein_coding	0.472956	1.32264e-09
C7orf50	ENSG00000146540	protein_coding	0.472942	1.32436e-09
SH2B1	ENSG00000178188	protein_coding	0.472799	1.34211e-09
TNFAIP2	ENSG00000185215	protein_coding	0.472701	1.35436e-09
COMMD7	ENSG00000149600	protein_coding	0.47259	1.36848e-09
AL022238.2	ENSG00000272834	lncRNA	0.472565	1.37159e-09
UBL4A	ENSG00000102178	protein_coding	0.47244	1.38767e-09
ATG4D	ENSG00000130734	protein_coding	0.472335	1.40121e-09
AC004596.1	ENSG00000267394	lncRNA	0.472199	1.419e-09
FAM13A-AS1	ENSG00000248019	lncRNA	0.472063	1.43699e-09
AC015921.1	ENSG00000262884	lncRNA	0.472008	1.44444e-09
FAM160A2	ENSG00000051009	protein_coding	0.471945	1.45285e-09
ARHGAP17	ENSG00000140750	protein_coding	0.471882	1.46132e-09
TOR2A	ENSG00000160404	protein_coding	0.471732	1.48172e-09
AC068896.1	ENSG00000258539	protein_coding	0.471537	1.50869e-09
HEXD	ENSG00000169660	protein_coding	0.471185	1.5585e-09
CDK11B	ENSG00000248333	protein_coding	0.471185	1.5585e-09
TCAF2	ENSG00000170379	protein_coding	0.471046	1.57864e-09
STAT2	ENSG00000170581	protein_coding	0.470833	1.60983e-09
UBTF	ENSG00000108312	protein_coding	0.47083	1.61035e-09
H4-16	ENSG00000197837	protein_coding	0.470798	1.615e-09
SAMD8	ENSG00000156671	protein_coding	0.470753	1.62174e-09
CDK5RAP1	ENSG00000101391	protein_coding	0.470715	1.62747e-09
ARFRP1	ENSG00000101246	protein_coding	0.470659	1.63583e-09
DUSP22	ENSG00000112679	protein_coding	0.470561	1.65056e-09
GPS2	ENSG00000132522	protein_coding	0.470443	1.6686e-09
SLC25A11	ENSG00000108528	protein_coding	0.470387	1.67716e-09
DDIT4	ENSG00000168209	protein_coding	0.47038	1.67824e-09
NPEPPSP1	ENSG00000274487	transcribed_unprocessed_pseudogene	0.470369	1.67985e-09
HEXIM2	ENSG00000168517	protein_coding	0.470254	1.69765e-09
KXD1	ENSG00000105700	protein_coding	0.470181	1.70908e-09
NEDD9	ENSG00000111859	protein_coding	0.470146	1.71454e-09
PPP2R1A	ENSG00000105568	protein_coding	0.470028	1.73324e-09
TMEM79	ENSG00000163472	protein_coding	0.469937	1.74767e-09
VPS4A	ENSG00000132612	protein_coding	0.469819	1.76671e-09
RAB5C	ENSG00000108774	protein_coding	0.46969	1.78766e-09
LRRC47	ENSG00000130764	protein_coding	0.469638	1.79621e-09
NBR1	ENSG00000188554	protein_coding	0.469638	1.79621e-09
KRT8P46	ENSG00000248971	processed_pseudogene	0.469624	1.7985e-09
CAMSAP1	ENSG00000130559	protein_coding	0.46961	1.80079e-09
HIRA	ENSG00000100084	protein_coding	0.469474	1.82327e-09
UNC93B1	ENSG00000110057	protein_coding	0.469411	1.83373e-09
DPF2	ENSG00000133884	protein_coding	0.469407	1.83431e-09
FNIP2	ENSG00000052795	protein_coding	0.469122	1.88271e-09
PYGO2	ENSG00000163348	protein_coding	0.469003	1.90312e-09
SAP130	ENSG00000136715	protein_coding	0.468954	1.91159e-09
AL645929.1	ENSG00000230521	unprocessed_pseudogene	0.468951	1.91219e-09
GON4L	ENSG00000116580	protein_coding	0.468937	1.91462e-09
IST1	ENSG00000182149	protein_coding	0.468864	1.9274e-09
POLR2C	ENSG00000102978	protein_coding	0.468791	1.94027e-09
ZNF524	ENSG00000171443	protein_coding	0.468634	1.9681e-09
RNF10	ENSG00000022840	protein_coding	0.468588	1.97621e-09
TMEM191C	ENSG00000206140	protein_coding	0.468567	1.97997e-09
APOL3	ENSG00000128284	protein_coding	0.468348	2.01979e-09
DHX58	ENSG00000108771	protein_coding	0.468271	2.03388e-09
HCP5	ENSG00000206337	lncRNA	0.468194	2.04805e-09
POR	ENSG00000127948	protein_coding	0.468177	2.05129e-09
LTB4R	ENSG00000213903	protein_coding	0.468139	2.05842e-09
TCP11L2	ENSG00000166046	protein_coding	0.468135	2.05907e-09
GGA3	ENSG00000125447	protein_coding	0.468135	2.05907e-09
FKBP8	ENSG00000105701	protein_coding	0.468121	2.06167e-09
MPPE1	ENSG00000154889	protein_coding	0.468114	2.06297e-09
BAK1P1	ENSG00000175730	processed_pseudogene	0.468066	2.0721e-09
NCOA6	ENSG00000198646	protein_coding	0.4677	2.1418e-09
CAP1	ENSG00000131236	protein_coding	0.467679	2.14585e-09
RUSC2	ENSG00000198853	protein_coding	0.467672	2.1472e-09
ELMO3	ENSG00000102890	protein_coding	0.467616	2.15804e-09
ARPC4-TTLL3	ENSG00000250151	protein_coding	0.467536	2.17371e-09
TRIM41	ENSG00000146063	protein_coding	0.467515	2.17781e-09
EME2	ENSG00000197774	protein_coding	0.467487	2.1833e-09
RNF145	ENSG00000145860	protein_coding	0.467253	2.22975e-09
TUBG2	ENSG00000037042	protein_coding	0.46725	2.23045e-09
LLGL1	ENSG00000131899	protein_coding	0.467239	2.23255e-09
CLCN7	ENSG00000103249	protein_coding	0.467142	2.25226e-09
AC079325.1	ENSG00000236770	unprocessed_pseudogene	0.467072	1.48905e-09
PSMB8-AS1	ENSG00000204261	lncRNA	0.467044	2.27213e-09
ZNF787	ENSG00000142409	protein_coding	0.466992	2.28284e-09
RPL23AP58	ENSG00000228657	processed_pseudogene	0.466898	2.30224e-09
RNF123	ENSG00000164068	protein_coding	0.466839	2.31454e-09
NLRP1	ENSG00000091592	protein_coding	0.466835	2.31526e-09
GIMAP6	ENSG00000133561	protein_coding	0.4668	2.32253e-09
CANT1	ENSG00000171302	protein_coding	0.466647	2.35475e-09
ATP6V0C	ENSG00000185883	protein_coding	0.466549	2.37547e-09
MR1	ENSG00000153029	protein_coding	0.466487	2.38888e-09
HDAC1	ENSG00000116478	protein_coding	0.466312	2.4265e-09
TRIM25	ENSG00000121060	protein_coding	0.466218	2.44705e-09
CIRBP	ENSG00000099622	protein_coding	0.4661	2.47316e-09
ZNF865	ENSG00000261221	protein_coding	0.46602	2.49097e-09
EHMT1	ENSG00000181090	protein_coding	0.465647	2.57543e-09
CALHM2	ENSG00000138172	protein_coding	0.465636	2.57783e-09
YIPF1	ENSG00000058799	protein_coding	0.465486	2.61256e-09
DCAF15	ENSG00000132017	protein_coding	0.465378	2.63786e-09
SLC9A1	ENSG00000090020	protein_coding	0.465354	2.64361e-09
HMGB3P32	ENSG00000260828	processed_pseudogene	0.465351	1.74092e-09
TPGS1	ENSG00000141933	protein_coding	0.465326	2.65019e-09
DGLUCY	ENSG00000133943	protein_coding	0.465288	2.65927e-09
ZMYND15	ENSG00000141497	protein_coding	0.465235	2.67169e-09
PECAM1	ENSG00000261371	protein_coding	0.465225	2.67418e-09
ACTG1P14	ENSG00000230581	processed_pseudogene	0.465173	2.68667e-09
CXCL16	ENSG00000161921	protein_coding	0.46496	2.73802e-09
ZNF815P	ENSG00000235944	transcribed_unprocessed_pseudogene	0.464915	2.74908e-09
AC002401.1	ENSG00000236472	lncRNA	0.464706	1.84541e-09
AC008750.1	ENSG00000254760	lncRNA	0.464657	2.81286e-09
WASHC2C	ENSG00000172661	protein_coding	0.464615	2.82333e-09
ZNF821	ENSG00000102984	protein_coding	0.464611	2.8242e-09
SARS1	ENSG00000031698	protein_coding	0.464538	2.84263e-09
AP3S2	ENSG00000157823	protein_coding	0.464514	2.84879e-09
PRR7	ENSG00000131188	protein_coding	0.464179	2.93463e-09
GIT2	ENSG00000139436	protein_coding	0.464148	2.9428e-09
SLC7A6	ENSG00000103064	protein_coding	0.464148	2.9428e-09
PFKFB3	ENSG00000170525	protein_coding	0.464047	2.96928e-09
PPP2R5D	ENSG00000112640	protein_coding	0.463831	3.02664e-09
AC123567.2	ENSG00000258035	lncRNA	0.463804	2.00181e-09
TMEM259	ENSG00000182087	protein_coding	0.463635	3.07934e-09
SPNS1	ENSG00000169682	protein_coding	0.463611	3.08599e-09
GRAMD4	ENSG00000075240	protein_coding	0.463594	3.09075e-09
KIF1B	ENSG00000054523	protein_coding	0.46359	3.0917e-09
REC8	ENSG00000100918	protein_coding	0.463576	3.09551e-09
LPIN2	ENSG00000101577	protein_coding	0.463499	3.11656e-09
C19orf47	ENSG00000160392	protein_coding	0.463482	3.12136e-09
RPS19P3	ENSG00000240463	processed_pseudogene	0.463458	3.1281e-09
AP2M1	ENSG00000161203	protein_coding	0.463458	3.1281e-09
AGO1	ENSG00000092847	protein_coding	0.463416	3.13967e-09
CARD16	ENSG00000204397	protein_coding	0.463398	3.14451e-09
TCF25	ENSG00000141002	protein_coding	0.463207	3.19817e-09
GALT	ENSG00000213930	protein_coding	0.463137	3.21789e-09
PSTPIP1	ENSG00000140368	protein_coding	0.463085	3.23276e-09
MAST2	ENSG00000086015	protein_coding	0.463085	3.23276e-09
AL359921.1	ENSG00000230325	lncRNA	0.46306	3.23972e-09
AC006254.1	ENSG00000243696	protein_coding	0.462778	3.32131e-09
NDUFS8	ENSG00000110717	protein_coding	0.462677	3.35099e-09
RN7SL105P	ENSG00000243704	misc_RNA	0.462675	2.21577e-09
ATP2A3	ENSG00000074370	protein_coding	0.462659	3.35613e-09
CYFIP2	ENSG00000055163	protein_coding	0.462555	3.38714e-09
WDFY4	ENSG00000128815	protein_coding	0.462297	3.4648e-09
VPS33B	ENSG00000184056	protein_coding	0.462189	3.49782e-09
ATG16L1	ENSG00000085978	protein_coding	0.462154	3.50854e-09
TRIM22	ENSG00000132274	protein_coding	0.462137	3.51391e-09
HM13	ENSG00000101294	protein_coding	0.462043	3.54305e-09
RTL5	ENSG00000242732	protein_coding	0.461941	3.5746e-09
MIR6771	ENSG00000274969	miRNA	0.461883	2.37875e-09
ARF3	ENSG00000134287	protein_coding	0.461767	3.62961e-09
PLSCR3	ENSG00000187838	protein_coding	0.461652	3.66636e-09
AC145098.1	ENSG00000248996	lncRNA	0.461548	3.70008e-09
VASP	ENSG00000125753	protein_coding	0.461436	3.73636e-09
GNB1	ENSG00000078369	protein_coding	0.46137	3.75806e-09
NPC1	ENSG00000141458	protein_coding	0.461345	3.76609e-09
AC004466.1	ENSG00000268069	lncRNA	0.461345	3.76609e-09
SLC26A1	ENSG00000145217	protein_coding	0.461304	3.77989e-09
CCDC93	ENSG00000125633	protein_coding	0.461276	3.78911e-09
ARMC2	ENSG00000118690	protein_coding	0.461241	3.80067e-09
UBL7	ENSG00000138629	protein_coding	0.461234	3.80299e-09
AC002091.2	ENSG00000266389	lncRNA	0.461178	3.82156e-09
RANBP10	ENSG00000141084	protein_coding	0.461178	3.82156e-09
TRIM26	ENSG00000234127	protein_coding	0.461112	3.84373e-09
IFITM2	ENSG00000185201	protein_coding	0.461039	3.86838e-09
AC011450.1	ENSG00000197813	lncRNA	0.460945	3.90029e-09
MAEA	ENSG00000090316	protein_coding	0.460945	3.90029e-09
SGSM3	ENSG00000100359	protein_coding	0.460934	3.90385e-09
PARP9	ENSG00000138496	protein_coding	0.460854	3.93125e-09
TJAP1	ENSG00000137221	protein_coding	0.460798	3.95042e-09
SLC26A11	ENSG00000181045	protein_coding	0.460756	3.96485e-09
MAP4K1	ENSG00000104814	protein_coding	0.46068	3.99144e-09
AK1	ENSG00000106992	protein_coding	0.460676	3.99266e-09
RNF122	ENSG00000133874	protein_coding	0.460676	3.99266e-09
SMIM12	ENSG00000163866	protein_coding	0.460669	3.99508e-09
CCDC102A	ENSG00000135736	protein_coding	0.460648	4.00237e-09
MIR4537	ENSG00000264781	miRNA	0.460576	2.67346e-09
NAA10	ENSG00000102030	protein_coding	0.460575	4.02798e-09
PAF1	ENSG00000006712	protein_coding	0.460464	4.0673e-09
CYRIA	ENSG00000197872	protein_coding	0.460394	4.09206e-09
VPS33A	ENSG00000139719	protein_coding	0.460335	4.11322e-09
ABAT	ENSG00000183044	protein_coding	0.460331	4.11446e-09
DRAP1	ENSG00000175550	protein_coding	0.460317	4.11946e-09
SPI1	ENSG00000066336	protein_coding	0.460289	4.12947e-09
IL10RA	ENSG00000110324	protein_coding	0.460157	4.17731e-09
CDC25B	ENSG00000101224	protein_coding	0.460035	4.22185e-09
UBE2H	ENSG00000186591	protein_coding	0.459972	4.24492e-09
DNMBP	ENSG00000107554	protein_coding	0.459951	4.25264e-09
AC012615.1	ENSG00000261526	lncRNA	0.459934	4.25909e-09
OSGIN1	ENSG00000140961	protein_coding	0.459913	4.26683e-09
DNPEP	ENSG00000123992	protein_coding	0.459906	4.26941e-09
VPS13D	ENSG00000048707	protein_coding	0.459902	4.27071e-09
FAM50A	ENSG00000071859	protein_coding	0.459899	4.272e-09
ZBTB7B	ENSG00000160685	protein_coding	0.459871	4.28236e-09
ARID1A	ENSG00000117713	protein_coding	0.459721	4.33844e-09
CTBP2	ENSG00000175029	protein_coding	0.459714	4.34106e-09
PPP1R21	ENSG00000162869	protein_coding	0.459686	4.35158e-09
LTO1	ENSG00000149716	protein_coding	0.459683	4.35289e-09
NEURL4	ENSG00000215041	protein_coding	0.459648	4.36608e-09
ZBTB22	ENSG00000236104	protein_coding	0.459571	4.39521e-09
TIRAP	ENSG00000150455	protein_coding	0.459519	4.41518e-09
AC005740.4	ENSG00000271871	lncRNA	0.459467	4.43524e-09
ZNF513	ENSG00000163795	protein_coding	0.459453	4.4406e-09
ZC3H4	ENSG00000130749	protein_coding	0.459397	4.46211e-09
ANO9	ENSG00000185101	protein_coding	0.45939	4.46481e-09
RPS12P3	ENSG00000232713	processed_pseudogene	0.459341	4.48373e-09
VCP	ENSG00000165280	protein_coding	0.459198	4.53956e-09
KIAA1191	ENSG00000122203	protein_coding	0.458808	4.69546e-09
NEK6	ENSG00000119408	protein_coding	0.458766	4.71246e-09
RBM10	ENSG00000182872	protein_coding	0.458724	4.72952e-09
PIP4P1	ENSG00000165782	protein_coding	0.458616	4.77387e-09
ADGRG5	ENSG00000159618	protein_coding	0.458578	4.7897e-09
AC010247.1	ENSG00000254887	lncRNA	0.45855	4.80124e-09
AL133343.2	ENSG00000233293	lncRNA	0.458547	4.80269e-09
CHMP6	ENSG00000176108	protein_coding	0.458369	4.87692e-09
MARK4	ENSG00000007047	protein_coding	0.458282	4.91371e-09
APBB3	ENSG00000113108	protein_coding	0.458219	4.94035e-09
CTNS	ENSG00000040531	protein_coding	0.458219	4.94035e-09
NEK9	ENSG00000119638	protein_coding	0.458201	4.94778e-09
PLCH2	ENSG00000149527	protein_coding	0.458121	4.98208e-09
EXTL3	ENSG00000012232	protein_coding	0.458114	4.98507e-09
PTPRA	ENSG00000132670	protein_coding	0.457686	5.17247e-09
CLIP4	ENSG00000115295	protein_coding	0.457546	5.23484e-09
IRF1-AS1	ENSG00000197536	lncRNA	0.457543	5.23641e-09
NDUFS7	ENSG00000115286	protein_coding	0.457515	5.24897e-09
SPATC1	ENSG00000186583	protein_coding	0.457452	3.52698e-09
MIR4513	ENSG00000264386	miRNA	0.457442	5.28208e-09
ZFYVE1	ENSG00000165861	protein_coding	0.457368	5.31539e-09
AC006547.1	ENSG00000236540	lncRNA	0.457309	5.34251e-09
FAM30A	ENSG00000226777	lncRNA	0.457187	5.39874e-09
INPP5A	ENSG00000068383	protein_coding	0.45717	5.40682e-09
SP1	ENSG00000185591	protein_coding	0.457062	5.45717e-09
IGHD2-2	ENSG00000211931	IG_D_gene	0.457011	3.66686e-09
AL590233.1	ENSG00000225460	processed_pseudogene	0.456961	5.50467e-09
PPP2R5C	ENSG00000078304	protein_coding	0.456905	5.53105e-09
AC111170.3	ENSG00000267263	lncRNA	0.456898	5.53435e-09
TBC1D20	ENSG00000125875	protein_coding	0.456793	5.58416e-09
AMBRA1	ENSG00000110497	protein_coding	0.456664	5.64617e-09
RDH5	ENSG00000135437	protein_coding	0.45657	5.69184e-09
STAT3	ENSG00000168610	protein_coding	0.456441	5.75499e-09
MON1A	ENSG00000164077	protein_coding	0.456438	5.75671e-09
ATXN2L	ENSG00000168488	protein_coding	0.456333	5.80841e-09
AC010542.1	ENSG00000260650	lncRNA	0.45625	3.92114e-09
CCNG1P1	ENSG00000218991	processed_pseudogene	0.456246	3.92256e-09
TRIOBP	ENSG00000100106	protein_coding	0.456239	5.85533e-09
JADE2	ENSG00000043143	protein_coding	0.456089	5.93078e-09
MAML3	ENSG00000196782	protein_coding	0.456072	5.93962e-09
FRG1HP	ENSG00000276291	transcribed_unprocessed_pseudogene	0.455999	5.97685e-09
UBXN11	ENSG00000158062	protein_coding	0.455974	5.98932e-09
B3GAT3	ENSG00000149541	protein_coding	0.455953	6.00002e-09
HIC2	ENSG00000169635	protein_coding	0.455835	6.061e-09
MAP1S	ENSG00000130479	protein_coding	0.455709	6.12622e-09
MEF2B	ENSG00000213999	protein_coding	0.455671	6.14628e-09
SETX	ENSG00000107290	protein_coding	0.455664	6.14993e-09
ICAM2	ENSG00000108622	protein_coding	0.455622	6.1719e-09
NADK	ENSG00000008130	protein_coding	0.455539	6.21605e-09
AL049569.1	ENSG00000226526	lncRNA	0.455532	6.21975e-09
TSPAN17	ENSG00000048140	protein_coding	0.455406	6.28658e-09
SELENOW	ENSG00000178980	protein_coding	0.455103	6.45094e-09
AC132872.3	ENSG00000275888	lncRNA	0.455082	6.46242e-09
AC009779.3	ENSG00000258311	protein_coding	0.454775	6.6331e-09
KDM3B	ENSG00000120733	protein_coding	0.454695	6.67842e-09
RNF144B	ENSG00000137393	protein_coding	0.454688	6.68237e-09
NUAK2	ENSG00000163545	protein_coding	0.45466	6.69821e-09
AC246787.2	ENSG00000244620	lncRNA	0.454648	4.51258e-09
TUBGCP6	ENSG00000128159	protein_coding	0.454597	6.73398e-09
SMYD4	ENSG00000186532	protein_coding	0.45457	6.74993e-09
ATP10D	ENSG00000145246	protein_coding	0.454549	6.76192e-09
MAN1B1	ENSG00000177239	protein_coding	0.454493	6.79399e-09
RFX5	ENSG00000143390	protein_coding	0.454468	6.80807e-09
APC2	ENSG00000115266	protein_coding	0.454437	6.82621e-09
STRIP1	ENSG00000143093	protein_coding	0.454427	6.83227e-09
BORCS8-MEF2B	ENSG00000064489	protein_coding	0.454413	6.84035e-09
AANAT	ENSG00000129673	protein_coding	0.454308	6.90127e-09
DYNC1H1	ENSG00000197102	protein_coding	0.454308	6.90127e-09
SCAF1	ENSG00000126461	protein_coding	0.4542	6.96476e-09
AL096870.2	ENSG00000260669	lncRNA	0.454085	7.03295e-09
ZCCHC2	ENSG00000141664	protein_coding	0.454085	7.03295e-09
NAIF1	ENSG00000171169	protein_coding	0.454082	7.03503e-09
DDX23	ENSG00000174243	protein_coding	0.454057	7.04958e-09
PAK1	ENSG00000149269	protein_coding	0.454036	7.06208e-09
SREBF2	ENSG00000198911	protein_coding	0.454033	7.06416e-09
PRR5L	ENSG00000135362	protein_coding	0.454019	7.07251e-09
AC051649.1	ENSG00000249086	lncRNA	0.453849	4.83868e-09
BRD1	ENSG00000100425	protein_coding	0.45381	7.1988e-09
OGFR-AS1	ENSG00000229873	lncRNA	0.453684	7.27561e-09
EP400	ENSG00000183495	protein_coding	0.453677	7.2799e-09
ARID3B	ENSG00000179361	protein_coding	0.453301	7.51516e-09
RAB11B	ENSG00000185236	protein_coding	0.453238	7.55507e-09
CBL	ENSG00000110395	protein_coding	0.453081	7.65572e-09
AL512306.3	ENSG00000240710	lncRNA	0.452959	7.73488e-09
WDR26	ENSG00000162923	protein_coding	0.452928	7.75536e-09
TMEM88	ENSG00000167874	protein_coding	0.452896	7.7759e-09
IDS	ENSG00000010404	protein_coding	0.452816	7.82861e-09
LMF2	ENSG00000100258	protein_coding	0.452795	7.84242e-09
MAD1L1	ENSG00000002822	protein_coding	0.452788	7.84702e-09
RNF213-AS1	ENSG00000263069	lncRNA	0.452715	7.89556e-09
AL133230.1	ENSG00000232043	lncRNA	0.452698	7.90716e-09
DPP9	ENSG00000142002	protein_coding	0.452659	7.93273e-09
AL021707.3	ENSG00000230149	lncRNA	0.452621	7.95838e-09
XRCC3	ENSG00000126215	protein_coding	0.452346	8.14493e-09
IGHD6-13	ENSG00000211920	IG_D_gene	0.452294	5.53985e-09
CSNK1G2-AS1	ENSG00000180846	lncRNA	0.452238	8.21927e-09
VPS18	ENSG00000104142	protein_coding	0.452161	8.27241e-09
C6orf47	ENSG00000204439	protein_coding	0.451955	8.41656e-09
SLC35A4	ENSG00000176087	protein_coding	0.451903	8.45359e-09
PRKAB2	ENSG00000131791	protein_coding	0.451624	8.65371e-09
CNOT11	ENSG00000158435	protein_coding	0.451499	8.74523e-09
CCNQ	ENSG00000262919	protein_coding	0.451471	8.76569e-09
FBH1	ENSG00000134452	protein_coding	0.451467	8.76825e-09
CROCC	ENSG00000058453	protein_coding	0.451401	8.81705e-09
SLC44A2	ENSG00000129353	protein_coding	0.451391	8.82478e-09
IGHD6-19	ENSG00000211914	IG_D_gene	0.451361	6.00671e-09
IGHD1-7	ENSG00000237197	IG_D_gene	0.451257	6.06072e-09
SNX11	ENSG00000002919	protein_coding	0.451203	8.96499e-09
RPL23AP64	ENSG00000240970	processed_pseudogene	0.451199	8.96761e-09
SH2D3A	ENSG00000125731	protein_coding	0.451108	9.03589e-09
CPTP	ENSG00000224051	protein_coding	0.451081	9.057e-09
KDM4B	ENSG00000127663	protein_coding	0.451074	9.06229e-09
GOLGA1	ENSG00000136935	protein_coding	0.450868	9.21952e-09
DENND6B	ENSG00000205593	protein_coding	0.450864	9.22221e-09
CD79B	ENSG00000007312	protein_coding	0.450847	9.23566e-09
TSG101	ENSG00000074319	protein_coding	0.450837	9.24373e-09
ST6GALNAC4	ENSG00000136840	protein_coding	0.450781	9.28693e-09
TESK2	ENSG00000070759	protein_coding	0.450781	9.28693e-09
PLPPR2	ENSG00000105520	protein_coding	0.450756	9.30588e-09
SBF2	ENSG00000133812	protein_coding	0.450753	9.3086e-09
HS1BP3-IT1	ENSG00000231948	lncRNA	0.45072	6.34866e-09
ABHD2	ENSG00000140526	protein_coding	0.450666	9.37662e-09
CLN8	ENSG00000182372	protein_coding	0.450641	9.39575e-09
MUSTN1	ENSG00000272573	protein_coding	0.450526	9.48645e-09
AC069257.1	ENSG00000228028	lncRNA	0.450397	9.58913e-09
CLSTN1	ENSG00000171603	protein_coding	0.450387	9.5975e-09
RAF1	ENSG00000132155	protein_coding	0.450345	9.63106e-09
IGHD1-14	ENSG00000227108	IG_D_gene	0.450317	6.57331e-09
ABHD16A	ENSG00000204427	protein_coding	0.450209	9.7409e-09
AC144831.1	ENSG00000261888	lncRNA	0.450115	6.68875e-09
ACAP1	ENSG00000072818	protein_coding	0.45001	9.90358e-09
ZBTB48	ENSG00000204859	protein_coding	0.44992	9.97864e-09
CHMP7	ENSG00000147457	protein_coding	0.44992	9.97864e-09
TMEM199	ENSG00000244045	protein_coding	0.449906	9.99024e-09
STK25	ENSG00000115694	protein_coding	0.449568	1.02754e-08
ST20-AS1	ENSG00000259642	lncRNA	0.449467	1.03622e-08
GPR35	ENSG00000178623	protein_coding	0.449414	1.04073e-08
METRNL	ENSG00000176845	protein_coding	0.449341	1.04708e-08
TRIM52	ENSG00000183718	protein_coding	0.449341	1.04708e-08
E4F1	ENSG00000167967	protein_coding	0.449265	1.05378e-08
MOB3C	ENSG00000142961	protein_coding	0.44917	1.06205e-08
KCNQ1	ENSG00000053918	protein_coding	0.449139	1.06482e-08
GBA	ENSG00000177628	protein_coding	0.449097	1.06852e-08
DIP2A	ENSG00000160305	protein_coding	0.44908	1.07007e-08
FAM207A	ENSG00000160256	protein_coding	0.449076	1.07038e-08
C2orf68	ENSG00000168887	protein_coding	0.448947	1.0819e-08
ALG12	ENSG00000182858	protein_coding	0.448348	1.13703e-08
AC068580.4	ENSG00000250644	protein_coding	0.448321	7.80409e-09
DGKZ	ENSG00000149091	protein_coding	0.448316	1.13999e-08
GNPTG	ENSG00000090581	protein_coding	0.448289	1.14262e-08
MRPL28	ENSG00000086504	protein_coding	0.448264	1.14493e-08
MERTK	ENSG00000153208	protein_coding	0.448233	1.14791e-08
MUS81	ENSG00000172732	protein_coding	0.448219	1.14924e-08
AC027796.4	ENSG00000262903	lncRNA	0.448215	1.14957e-08
USP32P3	ENSG00000189423	transcribed_unprocessed_pseudogene	0.448107	1.15989e-08
MICALL1	ENSG00000100139	protein_coding	0.448083	1.16224e-08
ALKBH5	ENSG00000091542	protein_coding	0.447909	1.17911e-08
PPP6R1	ENSG00000105063	protein_coding	0.447909	1.17911e-08
AC016773.2	ENSG00000270195	lncRNA	0.447895	1.18047e-08
IGHD3-9	ENSG00000211924	IG_D_gene	0.447686	8.2399e-09
ATP6AP1	ENSG00000071553	protein_coding	0.447609	1.20868e-08
MTMR1	ENSG00000063601	protein_coding	0.447466	1.22302e-08
CLDND2	ENSG00000160318	protein_coding	0.447449	1.22478e-08
TMEM131L	ENSG00000121210	protein_coding	0.447354	1.23433e-08
B4GALT4	ENSG00000121578	protein_coding	0.447267	1.24323e-08
PLCL2	ENSG00000154822	protein_coding	0.447267	1.24323e-08
NECAP2	ENSG00000157191	protein_coding	0.447246	1.24538e-08
ATP13A1	ENSG00000105726	protein_coding	0.447184	1.25184e-08
TTC22	ENSG00000006555	protein_coding	0.44718	1.2522e-08
TCF20	ENSG00000100207	protein_coding	0.4471	1.2605e-08
AC025287.3	ENSG00000276523	lncRNA	0.446926	1.27873e-08
UBOX5	ENSG00000185019	protein_coding	0.446908	1.28057e-08
LILRB3	ENSG00000204577	protein_coding	0.446873	1.28425e-08
AC067852.2	ENSG00000266962	lncRNA	0.446762	1.29609e-08
IPPK	ENSG00000127080	protein_coding	0.446682	1.30467e-08
ZDHHC5	ENSG00000156599	protein_coding	0.446675	1.30542e-08
ECE1	ENSG00000117298	protein_coding	0.446647	1.30842e-08
LARP4B	ENSG00000107929	protein_coding	0.446577	1.31595e-08
TRPV2	ENSG00000187688	protein_coding	0.446574	1.31633e-08
DNTTIP1	ENSG00000101457	protein_coding	0.44633	1.343e-08
CYBA	ENSG00000051523	protein_coding	0.446288	1.34762e-08
CEMIP2	ENSG00000135048	protein_coding	0.446229	1.3542e-08
EIF2B1	ENSG00000111361	protein_coding	0.446166	1.3612e-08
GLIPR2	ENSG00000122694	protein_coding	0.446061	1.37294e-08
STARD5	ENSG00000172345	protein_coding	0.446009	1.37884e-08
CCDC84	ENSG00000186166	protein_coding	0.445995	1.38042e-08
AC131212.3	ENSG00000280287	TEC	0.445985	1.38161e-08
LDB1	ENSG00000198728	protein_coding	0.445904	1.39073e-08
PIP4K2C	ENSG00000166908	protein_coding	0.445859	1.39591e-08
ULK1	ENSG00000177169	protein_coding	0.445741	1.40954e-08
AATK	ENSG00000181409	protein_coding	0.445737	1.40994e-08
BRPF1	ENSG00000156983	protein_coding	0.445737	1.40994e-08
PHF21A	ENSG00000135365	protein_coding	0.445556	1.43105e-08
ACAP3	ENSG00000131584	protein_coding	0.445539	1.43309e-08
SLC15A4	ENSG00000139370	protein_coding	0.445535	1.4335e-08
CORO1B	ENSG00000172725	protein_coding	0.445322	1.45869e-08
KCTD11	ENSG00000213859	protein_coding	0.445207	1.47249e-08
CAPS	ENSG00000105519	protein_coding	0.445159	1.47838e-08
CYB5D1	ENSG00000182224	protein_coding	0.445141	1.48049e-08
FAM193A	ENSG00000125386	protein_coding	0.445131	1.48176e-08
AL662907.2	ENSG00000279179	TEC	0.445113	1.48387e-08
NCR3	ENSG00000204475	protein_coding	0.445058	1.49066e-08
ATP2B4	ENSG00000058668	protein_coding	0.44504	1.49279e-08
DUSP8P5	ENSG00000235316	processed_pseudogene	0.445037	1.49321e-08
PICK1	ENSG00000100151	protein_coding	0.445019	1.49534e-08
ATF7	ENSG00000170653	protein_coding	0.444963	1.50218e-08
AC130371.2	ENSG00000274370	lncRNA	0.444934	1.0416e-08
CSF2RB	ENSG00000100368	protein_coding	0.444848	1.51637e-08
MCM3AP	ENSG00000160294	protein_coding	0.444845	1.5168e-08
FYN	ENSG00000010810	protein_coding	0.44474	1.52982e-08
VPS26C	ENSG00000157538	protein_coding	0.444639	1.5425e-08
PSMD3	ENSG00000108344	protein_coding	0.444583	1.54955e-08
AC090587.2	ENSG00000229368	lncRNA	0.444563	1.55219e-08
WIPF1	ENSG00000115935	protein_coding	0.4445	1.56017e-08
MYL5	ENSG00000215375	protein_coding	0.444479	1.56283e-08
PTTG1IP	ENSG00000183255	protein_coding	0.444395	1.57354e-08
MPZL3	ENSG00000160588	protein_coding	0.444308	1.58477e-08
KIFC2	ENSG00000167702	protein_coding	0.444284	1.58792e-08
CCDC32	ENSG00000128891	protein_coding	0.444197	1.59925e-08
BX539320.1	ENSG00000278869	lncRNA	0.444186	1.10974e-08
CCDC130	ENSG00000104957	protein_coding	0.444096	1.61248e-08
MFSD11	ENSG00000092931	protein_coding	0.444043	1.61937e-08
NACC1	ENSG00000160877	protein_coding	0.443991	1.62628e-08
FYCO1	ENSG00000163820	protein_coding	0.443827	1.64813e-08
ZC3H7B	ENSG00000100403	protein_coding	0.443813	1.65001e-08
R3HDM2	ENSG00000179912	protein_coding	0.443782	1.65423e-08
AC141586.5	ENSG00000279162	TEC	0.44375	1.65846e-08
DELE1	ENSG00000081791	protein_coding	0.443709	1.66411e-08
PQBP1	ENSG00000102103	protein_coding	0.443688	1.66695e-08
DEAF1	ENSG00000177030	protein_coding	0.443635	1.67406e-08
LENG8	ENSG00000167615	protein_coding	0.443618	1.67643e-08
AC122129.1	ENSG00000197815	lncRNA	0.44351	1.69124e-08
CDHR2	ENSG00000074276	protein_coding	0.443461	1.69796e-08
SNX19	ENSG00000120451	protein_coding	0.443405	1.70568e-08
DLK2	ENSG00000171462	protein_coding	0.443388	1.7081e-08
GLI1	ENSG00000111087	protein_coding	0.443332	1.71586e-08
CYB5R3	ENSG00000100243	protein_coding	0.443249	1.72757e-08
IGHD5-5	ENSG00000211928	IG_D_gene	0.443194	1.20666e-08
KRT8P33	ENSG00000250539	processed_pseudogene	0.443179	1.73738e-08
UBXN6	ENSG00000167671	protein_coding	0.443015	1.76066e-08
VPS9D1	ENSG00000075399	protein_coding	0.442935	1.77215e-08
MLLT6	ENSG00000275023	protein_coding	0.4429	1.77717e-08
RASSF7	ENSG00000099849	protein_coding	0.442792	1.79283e-08
UCKL1	ENSG00000198276	protein_coding	0.44274	1.80045e-08
URM1	ENSG00000167118	protein_coding	0.442729	1.80197e-08
ZNF652	ENSG00000198740	protein_coding	0.442715	1.80401e-08
NLRC5	ENSG00000140853	protein_coding	0.442677	1.80963e-08
AC004847.1	ENSG00000260997	lncRNA	0.442656	1.8127e-08
IGHD6-6	ENSG00000228131	IG_D_gene	0.442638	1.26455e-08
CEBPB	ENSG00000172216	protein_coding	0.44259	1.82247e-08
CPT1A	ENSG00000110090	protein_coding	0.442534	1.83072e-08
IGHD3-16	ENSG00000211917	IG_D_gene	0.44243	1.28682e-08
SLC39A1	ENSG00000143570	protein_coding	0.442388	1.85257e-08
AC107884.1	ENSG00000251364	lncRNA	0.442377	1.85414e-08
ATP6V0D1	ENSG00000159720	protein_coding	0.442266	1.87097e-08
BCLAF3	ENSG00000173681	protein_coding	0.442252	1.87308e-08
SYNJ1	ENSG00000159082	protein_coding	0.44213	1.89168e-08
HECTD4	ENSG00000173064	protein_coding	0.441994	1.9126e-08
PRKCD	ENSG00000163932	protein_coding	0.441973	1.91584e-08
SNAP47	ENSG00000143740	protein_coding	0.441921	1.92396e-08
ERVK13-1	ENSG00000260565	lncRNA	0.4419	1.92722e-08
CEACAM21	ENSG00000007129	protein_coding	0.441882	1.92994e-08
MBD1	ENSG00000141644	protein_coding	0.441812	1.94085e-08
MAN2A2	ENSG00000196547	protein_coding	0.441433	2.00135e-08
FHOD1	ENSG00000135723	protein_coding	0.441398	2.00699e-08
FBXO6	ENSG00000116663	protein_coding	0.44137	2.01152e-08
KLHL12	ENSG00000117153	protein_coding	0.441307	2.02173e-08
PSMD2	ENSG00000175166	protein_coding	0.441297	2.02344e-08
NUDT16	ENSG00000198585	protein_coding	0.441265	2.02857e-08
COG1	ENSG00000166685	protein_coding	0.44122	2.036e-08
TK2	ENSG00000166548	protein_coding	0.441192	2.04058e-08
SCAMP4	ENSG00000227500	protein_coding	0.441185	2.04173e-08
WDR11	ENSG00000120008	protein_coding	0.441133	2.05036e-08
FLJ40194	ENSG00000177369	lncRNA	0.441076	1.44171e-08
CELF1	ENSG00000149187	protein_coding	0.441028	2.06772e-08
ICAM3	ENSG00000076662	protein_coding	0.440868	2.09462e-08
ALOX12	ENSG00000108839	protein_coding	0.44083	2.1011e-08
SFSWAP	ENSG00000061936	protein_coding	0.440802	2.10583e-08
MCRS1	ENSG00000187778	protein_coding	0.440795	2.10701e-08
APH1A	ENSG00000117362	protein_coding	0.440753	2.11413e-08
AC116348.2	ENSG00000261332	lncRNA	0.440746	2.11531e-08
RNF185	ENSG00000138942	protein_coding	0.440746	2.11531e-08
NR1H2	ENSG00000131408	protein_coding	0.440669	2.12842e-08
TAZ	ENSG00000102125	protein_coding	0.440627	2.1356e-08
CYHR1	ENSG00000187954	protein_coding	0.440624	2.1362e-08
TMEM222	ENSG00000186501	protein_coding	0.440488	2.1597e-08
ZNF641	ENSG00000167528	protein_coding	0.440481	2.16092e-08
BLVRB	ENSG00000090013	protein_coding	0.440376	2.17917e-08
LMBR1L	ENSG00000139636	protein_coding	0.4403	2.19266e-08
SETD1A	ENSG00000099381	protein_coding	0.440293	2.19389e-08
DOT1L	ENSG00000104885	protein_coding	0.440293	2.19389e-08
TUBB1	ENSG00000101162	protein_coding	0.440178	2.21427e-08
HSPE1P18	ENSG00000255163	processed_pseudogene	0.440168	1.55536e-08
ARHGAP1	ENSG00000175220	protein_coding	0.440066	2.23421e-08
HCFC2	ENSG00000111727	protein_coding	0.440017	2.24299e-08
PDE1B	ENSG00000123360	protein_coding	0.439895	2.26508e-08
METTL22	ENSG00000067365	protein_coding	0.439885	2.26698e-08
DTX2P1	ENSG00000186704	transcribed_unprocessed_pseudogene	0.439763	2.2893e-08
GPS1	ENSG00000169727	protein_coding	0.439554	2.32804e-08
MFSD14C	ENSG00000196312	transcribed_unprocessed_pseudogene	0.439484	2.3411e-08
NBPF14	ENSG00000270629	protein_coding	0.439421	2.35291e-08
CHTF8	ENSG00000168802	protein_coding	0.439411	2.35488e-08
HAVCR1	ENSG00000113249	protein_coding	0.439387	2.35949e-08
MIR3177	ENSG00000265820	miRNA	0.439306	2.3747e-08
ATG4B	ENSG00000168397	protein_coding	0.439108	2.41281e-08
AC026770.1	ENSG00000259377	lncRNA	0.439051	1.70715e-08
MTF1	ENSG00000188786	protein_coding	0.438975	2.43854e-08
LKAAEAR1	ENSG00000171695	protein_coding	0.438892	2.45492e-08
RAB3D	ENSG00000105514	protein_coding	0.438738	2.48523e-08
PFKL	ENSG00000141959	protein_coding	0.438721	2.4887e-08
RNF126	ENSG00000070423	protein_coding	0.438641	2.50471e-08
ZNF76	ENSG00000065029	protein_coding	0.438592	2.5145e-08
TRPC4AP	ENSG00000100991	protein_coding	0.438536	2.52574e-08
KLHL22	ENSG00000099910	protein_coding	0.438533	2.52644e-08
SYP	ENSG00000102003	protein_coding	0.438442	2.54481e-08
RETSAT	ENSG00000042445	protein_coding	0.438296	2.57474e-08
IGHD2-15	ENSG00000211918	IG_D_gene	0.438267	1.82193e-08
MAPK7	ENSG00000166484	protein_coding	0.438201	2.59417e-08
P2RX1	ENSG00000108405	protein_coding	0.438184	2.59778e-08
TRAPPC4	ENSG00000196655	protein_coding	0.43817	2.60067e-08
NBPF12	ENSG00000268043	protein_coding	0.437954	2.64592e-08
AC135782.3	ENSG00000261546	lncRNA	0.437947	2.64739e-08
VTI1B	ENSG00000100568	protein_coding	0.437937	2.6496e-08
SUSD3	ENSG00000157303	protein_coding	0.437926	2.65181e-08
AHNAK	ENSG00000124942	protein_coding	0.43779	2.68072e-08
MRPL38	ENSG00000204316	protein_coding	0.437438	2.75698e-08
RSRP1	ENSG00000117616	protein_coding	0.437246	2.79938e-08
FGD2	ENSG00000146192	protein_coding	0.437229	2.80327e-08
UBA7	ENSG00000182179	protein_coding	0.437107	2.83061e-08
SLC35E4	ENSG00000100036	protein_coding	0.437069	2.83926e-08
NAPA-AS1	ENSG00000268061	lncRNA	0.437048	2.84398e-08
ASB6	ENSG00000148331	protein_coding	0.437013	2.85188e-08
CCDC9B	ENSG00000188549	protein_coding	0.436891	2.87967e-08
FAM3A	ENSG00000071889	protein_coding	0.436839	2.89167e-08
UBR2	ENSG00000024048	protein_coding	0.436776	2.90612e-08
BX470102.1	ENSG00000238279	lncRNA	0.436748	2.066e-08
ARPC4	ENSG00000241553	protein_coding	0.436682	2.92793e-08
ATP10A	ENSG00000206190	protein_coding	0.436675	2.92955e-08
SNX1	ENSG00000028528	protein_coding	0.436438	2.98521e-08
ACSL5	ENSG00000197142	protein_coding	0.436386	2.99762e-08
IGHD3-3	ENSG00000211930	IG_D_gene	0.436346	2.13574e-08
AGAP2	ENSG00000135439	protein_coding	0.436319	3.01341e-08
AC021016.2	ENSG00000273361	lncRNA	0.436192	2.16305e-08
ASB16	ENSG00000161664	protein_coding	0.436183	3.04608e-08
RAB7A	ENSG00000075785	protein_coding	0.436037	3.08164e-08
TBCB	ENSG00000105254	protein_coding	0.435814	3.13659e-08
CNPY3	ENSG00000137161	protein_coding	0.43581	3.13746e-08
TAGLN	ENSG00000149591	protein_coding	0.435776	3.14613e-08
ZNF484	ENSG00000127081	protein_coding	0.435751	3.15221e-08
SLC48A1	ENSG00000211584	protein_coding	0.435737	3.1557e-08
PPP1R32	ENSG00000162148	protein_coding	0.435709	3.16267e-08
PELI3	ENSG00000174516	protein_coding	0.435643	3.17929e-08
ASMTL-AS1	ENSG00000236017	lncRNA	0.435545	3.20395e-08
INPP5F	ENSG00000198825	protein_coding	0.43549	3.21812e-08
BRD2	ENSG00000204256	protein_coding	0.435437	3.23145e-08
TUT7	ENSG00000083223	protein_coding	0.435413	3.2377e-08
RNU6-761P	ENSG00000206875	snRNA	0.435396	3.24216e-08
IGHD4-17	ENSG00000227800	IG_D_gene	0.435295	2.32875e-08
CIAO2B	ENSG00000166595	protein_coding	0.435214	3.28896e-08
FBXL8	ENSG00000135722	protein_coding	0.4352	3.29259e-08
UBE4A	ENSG00000110344	protein_coding	0.435176	3.29894e-08
HCFC1	ENSG00000172534	protein_coding	0.435061	3.32906e-08
CLASRP	ENSG00000104859	protein_coding	0.435033	3.3364e-08
MIR4648	ENSG00000264357	miRNA	0.435007	2.38457e-08
POLRMT	ENSG00000099821	protein_coding	0.434991	3.34744e-08
AL135999.1	ENSG00000258727	lncRNA	0.434838	3.38823e-08
NRADDP	ENSG00000236409	transcribed_unitary_pseudogene	0.434782	3.40318e-08
PPEF2	ENSG00000156194	protein_coding	0.434639	3.44177e-08
HS1BP3	ENSG00000118960	protein_coding	0.434608	3.4503e-08
SLC25A12	ENSG00000115840	protein_coding	0.434434	3.49804e-08
ZMIZ1-AS1	ENSG00000224596	lncRNA	0.43443	3.499e-08
TMEM140	ENSG00000146859	protein_coding	0.434339	3.52409e-08
PPP1R7	ENSG00000115685	protein_coding	0.43428	3.54058e-08
AAAS	ENSG00000094914	protein_coding	0.434214	3.5591e-08
PRCC	ENSG00000143294	protein_coding	0.434197	3.56399e-08
IFIH1	ENSG00000115267	protein_coding	0.434078	3.59741e-08
TBC1D2	ENSG00000095383	protein_coding	0.434078	3.59741e-08
DESI1	ENSG00000100418	protein_coding	0.43405	3.60532e-08
MRPS11	ENSG00000181991	protein_coding	0.433942	3.63612e-08
SLC50A1	ENSG00000169241	protein_coding	0.433848	3.66315e-08
PPP1R11	ENSG00000204619	protein_coding	0.433785	3.68127e-08
SLC35C1	ENSG00000181830	protein_coding	0.433778	3.68329e-08
LSM4	ENSG00000130520	protein_coding	0.433761	3.68834e-08
ARPC2	ENSG00000163466	protein_coding	0.433601	3.73514e-08
AC087277.2	ENSG00000255186	lncRNA	0.433543	2.68827e-08
GRIPAP1	ENSG00000068400	protein_coding	0.433496	3.76597e-08
SAFB2	ENSG00000130254	protein_coding	0.433479	3.77113e-08
PPARD	ENSG00000112033	protein_coding	0.433472	3.7732e-08
TNRC6C-AS1	ENSG00000204282	lncRNA	0.433437	3.78354e-08
POLDIP3	ENSG00000100227	protein_coding	0.433332	3.81475e-08
TMEM129	ENSG00000168936	protein_coding	0.433332	3.81475e-08
BET1L	ENSG00000177951	protein_coding	0.433228	3.84621e-08
KCNK7	ENSG00000173338	protein_coding	0.433217	3.84937e-08
ARID5B	ENSG00000150347	protein_coding	0.433207	3.85253e-08
CAMK2G	ENSG00000148660	protein_coding	0.433078	3.89173e-08
STAU1	ENSG00000124214	protein_coding	0.433029	3.90666e-08
STX5	ENSG00000162236	protein_coding	0.432869	3.95611e-08
MTMR10	ENSG00000166912	protein_coding	0.432806	3.97562e-08
SIRT7	ENSG00000187531	protein_coding	0.432771	3.9865e-08
OAS3	ENSG00000111331	protein_coding	0.432708	4.00615e-08
KLHL18	ENSG00000114648	protein_coding	0.432691	4.01163e-08
ALDOA	ENSG00000149925	protein_coding	0.432639	4.0281e-08
CARD17	ENSG00000255221	protein_coding	0.432624	2.89756e-08
CMTM2	ENSG00000140932	protein_coding	0.43259	4.04353e-08
IGHD1-20	ENSG00000237020	IG_D_gene	0.432449	2.93919e-08
AC139099.3	ENSG00000279143	TEC	0.432437	2.94217e-08
GRAP	ENSG00000154016	protein_coding	0.432415	4.09911e-08
APOL1	ENSG00000100342	protein_coding	0.432405	4.10247e-08
GAA	ENSG00000171298	protein_coding	0.43236	4.11705e-08
CHMP4B	ENSG00000101421	protein_coding	0.432304	4.13506e-08
BLOC1S3	ENSG00000189114	protein_coding	0.432273	4.14523e-08
IKBKB	ENSG00000104365	protein_coding	0.432175	4.17701e-08
BTG1P1	ENSG00000256720	processed_pseudogene	0.432119	4.19528e-08
RBM33	ENSG00000184863	protein_coding	0.432081	4.20788e-08
SERINC1	ENSG00000111897	protein_coding	0.432029	4.22512e-08
SYK	ENSG00000165025	protein_coding	0.432015	4.22973e-08
TRAF1	ENSG00000056558	protein_coding	0.431994	4.23665e-08
NFRKB	ENSG00000170322	protein_coding	0.431868	4.27842e-08
INTS1	ENSG00000164880	protein_coding	0.431785	4.30649e-08
TGM1	ENSG00000092295	protein_coding	0.43175	4.31823e-08
SGPL1	ENSG00000166224	protein_coding	0.431645	4.35365e-08
MAP11	ENSG00000146826	protein_coding	0.431628	4.35958e-08
HNRNPA1P49	ENSG00000233231	processed_pseudogene	0.431607	4.36671e-08
KIF13B	ENSG00000197892	protein_coding	0.431575	4.37742e-08
ELMO2	ENSG00000062598	protein_coding	0.431555	4.38457e-08
AC004241.1	ENSG00000257433	lncRNA	0.43153	4.39293e-08
IZUMO4	ENSG00000099840	protein_coding	0.431506	4.40131e-08
SLC25A20	ENSG00000178537	protein_coding	0.431467	4.4145e-08
PLD2	ENSG00000129219	protein_coding	0.431415	4.43256e-08
AL020996.1	ENSG00000228172	lncRNA	0.431363	4.45068e-08
UBAP2L	ENSG00000143569	protein_coding	0.431314	4.46766e-08
CBLN3	ENSG00000139899	protein_coding	0.431265	4.4847e-08
ELOF1	ENSG00000130165	protein_coding	0.431234	4.49569e-08
RNF25	ENSG00000163481	protein_coding	0.431192	4.51038e-08
NCOA1	ENSG00000084676	protein_coding	0.431161	4.52143e-08
AC008750.7	ENSG00000269403	protein_coding	0.431079	3.28535e-08
CIRBP-AS1	ENSG00000267493	lncRNA	0.430889	4.61827e-08
RNF187	ENSG00000168159	protein_coding	0.430823	4.64216e-08
KCTD17	ENSG00000100379	protein_coding	0.430805	4.64846e-08
JMJD7-PLA2G4B	ENSG00000168970	protein_coding	0.430708	4.68393e-08
LINC01122	ENSG00000233723	lncRNA	0.430666	3.39704e-08
RELB	ENSG00000104856	protein_coding	0.430593	4.72606e-08
ZNF362	ENSG00000160094	protein_coding	0.430369	4.80881e-08
SH3BGRL3	ENSG00000142669	protein_coding	0.430328	4.82448e-08
UBA52P8	ENSG00000240793	processed_pseudogene	0.430289	4.83889e-08
SWAP70	ENSG00000133789	protein_coding	0.430241	4.85729e-08
B4GALT1	ENSG00000086062	protein_coding	0.430122	4.90224e-08
AC002091.1	ENSG00000265975	lncRNA	0.429861	5.00281e-08
NR1I3	ENSG00000143257	protein_coding	0.429833	5.01366e-08
EAF1	ENSG00000144597	protein_coding	0.429784	5.03269e-08
KIAA0040	ENSG00000235750	protein_coding	0.429648	5.08607e-08
KCNMB1	ENSG00000145936	protein_coding	0.429613	5.09984e-08
DUSP28	ENSG00000188542	protein_coding	0.42946	5.16087e-08
NCOA3	ENSG00000124151	protein_coding	0.429411	5.18044e-08
PRKCB	ENSG00000166501	protein_coding	0.4294	5.18464e-08
CDC42EP2	ENSG00000149798	protein_coding	0.429383	5.19165e-08
IGHD4-11	ENSG00000232543	IG_D_gene	0.429359	3.77532e-08
FOXJ2	ENSG00000065970	protein_coding	0.42932	5.21697e-08
DEF8	ENSG00000140995	protein_coding	0.429254	5.24381e-08
FAM214BP1	ENSG00000240487	processed_pseudogene	0.429241	3.81143e-08
PLEKHA1	ENSG00000107679	protein_coding	0.429177	5.27507e-08
PIAS4	ENSG00000105229	protein_coding	0.42917	5.27792e-08
AC020931.1	ENSG00000267387	lncRNA	0.42908	5.3151e-08
TLR6	ENSG00000174130	protein_coding	0.428954	5.367e-08
UBE4B	ENSG00000130939	protein_coding	0.428933	5.37569e-08
MUL1	ENSG00000090432	protein_coding	0.42893	5.37715e-08
CACFD1	ENSG00000160325	protein_coding	0.428878	5.39895e-08
FBRS	ENSG00000156860	protein_coding	0.428871	5.40187e-08
GPRIN3	ENSG00000185477	protein_coding	0.42878	5.43989e-08
PTGER2	ENSG00000125384	protein_coding	0.428658	5.49147e-08
TRIM3	ENSG00000110171	protein_coding	0.428574	5.52711e-08
DDX58	ENSG00000107201	protein_coding	0.428564	5.53158e-08
HIC1	ENSG00000177374	protein_coding	0.428554	5.53606e-08
LRRC25	ENSG00000175489	protein_coding	0.428554	5.53606e-08
PLBD2	ENSG00000151176	protein_coding	0.428533	5.54502e-08
DIDO1	ENSG00000101191	protein_coding	0.428522	5.5495e-08
ADAM15	ENSG00000143537	protein_coding	0.428505	5.55698e-08
GBP2	ENSG00000162645	protein_coding	0.428438	5.58551e-08
IL27RA	ENSG00000104998	protein_coding	0.428376	5.61266e-08
H3-4	ENSG00000168148	protein_coding	0.428355	4.09301e-08
RRAS	ENSG00000126458	protein_coding	0.428299	5.64601e-08
VMAC	ENSG00000187650	protein_coding	0.42824	5.67191e-08
ZNF580	ENSG00000213015	protein_coding	0.427856	5.8423e-08
CD81-AS1	ENSG00000238184	lncRNA	0.427822	5.85803e-08
PRDM4	ENSG00000110851	protein_coding	0.427804	5.86591e-08
BCL2A1	ENSG00000140379	protein_coding	0.42771	5.90864e-08
MED16	ENSG00000175221	protein_coding	0.427553	5.98052e-08
PDE4DIP	ENSG00000178104	protein_coding	0.427417	6.04349e-08
MTMR3	ENSG00000100330	protein_coding	0.427288	6.10382e-08
BRMS1	ENSG00000174744	protein_coding	0.42717	6.15977e-08
MMS19	ENSG00000155229	protein_coding	0.427145	6.17135e-08
IL11RA	ENSG00000137070	protein_coding	0.427051	6.21621e-08
MYCBP2	ENSG00000005810	protein_coding	0.427013	6.23457e-08
RN7SL113P	ENSG00000278590	misc_RNA	0.426971	6.25467e-08
LPCAT1	ENSG00000153395	protein_coding	0.426786	6.34416e-08
ZNF276	ENSG00000158805	protein_coding	0.426748	6.36289e-08
USF3	ENSG00000176542	protein_coding	0.426745	6.36459e-08
CLPTM1L	ENSG00000049656	protein_coding	0.426549	6.46078e-08
MPG	ENSG00000103152	protein_coding	0.426368	6.55134e-08
AC009656.1	ENSG00000255060	lncRNA	0.426305	4.82321e-08
MGAT4B	ENSG00000161013	protein_coding	0.426277	6.59708e-08
PTAR1	ENSG00000188647	protein_coding	0.426236	6.61829e-08
CYB561A3	ENSG00000162144	protein_coding	0.426232	6.62006e-08
GPR107	ENSG00000148358	protein_coding	0.426159	6.65735e-08
ARL3	ENSG00000138175	protein_coding	0.426135	6.66982e-08
CUEDC1	ENSG00000180891	protein_coding	0.426124	6.67518e-08
SMG6	ENSG00000070366	protein_coding	0.426117	6.67875e-08
MED9	ENSG00000141026	protein_coding	0.4261	6.68768e-08
ZNF143	ENSG00000166478	protein_coding	0.426047	6.71456e-08
SGSH	ENSG00000181523	protein_coding	0.42602	6.72893e-08
WDR24	ENSG00000127580	protein_coding	0.426006	6.73613e-08
C16orf72	ENSG00000182831	protein_coding	0.425796	6.845e-08
IGHD5-12	ENSG00000211921	IG_D_gene	0.425791	5.02517e-08
GPX1	ENSG00000233276	polymorphic_pseudogene	0.425762	6.8633e-08
COMMD5	ENSG00000170619	protein_coding	0.425667	6.91297e-08
SF1	ENSG00000168066	protein_coding	0.425633	6.93145e-08
SPG11	ENSG00000104133	protein_coding	0.425591	6.95369e-08
AC111170.2	ENSG00000267016	lncRNA	0.425444	7.03208e-08
BTN3A3	ENSG00000111801	protein_coding	0.425427	7.04146e-08
AC069368.1	ENSG00000249240	protein_coding	0.425379	5.19295e-08
GAS6	ENSG00000183087	protein_coding	0.425274	7.12459e-08
JAKMIP2	ENSG00000176049	protein_coding	0.425214	7.15696e-08
MED20	ENSG00000124641	protein_coding	0.425214	7.15696e-08
GAS6-AS1	ENSG00000233695	lncRNA	0.425197	7.16651e-08
VNN2	ENSG00000112303	protein_coding	0.425169	7.18181e-08
MRPL49	ENSG00000149792	protein_coding	0.425103	7.21827e-08
AL031846.1	ENSG00000225720	transcribed_unprocessed_pseudogene	0.425102	5.30851e-08
AC116348.1	ENSG00000260487	lncRNA	0.424995	7.27815e-08
ABCA2	ENSG00000107331	protein_coding	0.424932	7.31313e-08
SNF8	ENSG00000159210	protein_coding	0.424918	7.32093e-08
DMAP1	ENSG00000178028	protein_coding	0.424901	7.33069e-08
NDUFA11	ENSG00000174886	protein_coding	0.424827	7.3718e-08
ZNF296	ENSG00000170684	protein_coding	0.424786	7.39539e-08
DCST2	ENSG00000163354	protein_coding	0.42473	7.42696e-08
AC233723.2	ENSG00000280254	TEC	0.424719	7.4329e-08
LIMD1	ENSG00000144791	protein_coding	0.424692	7.44874e-08
RHOT2	ENSG00000140983	protein_coding	0.424678	7.45668e-08
IGHD2-8	ENSG00000211925	IG_D_gene	0.424548	5.54729e-08
FCN1	ENSG00000085265	protein_coding	0.424538	7.53647e-08
CMTM3	ENSG00000140931	protein_coding	0.424503	7.55654e-08
MICU1	ENSG00000107745	protein_coding	0.424489	7.56459e-08
ZNF385A	ENSG00000161642	protein_coding	0.424465	7.57869e-08
CLK2	ENSG00000176444	protein_coding	0.424461	7.5807e-08
AC007278.1	ENSG00000234389	lncRNA	0.424337	5.64077e-08
TMEM115	ENSG00000126062	protein_coding	0.424336	7.65362e-08
EFNA4	ENSG00000243364	protein_coding	0.424263	7.69647e-08
BCOR	ENSG00000183337	protein_coding	0.424172	7.74984e-08
KLHL36	ENSG00000135686	protein_coding	0.424064	7.81393e-08
SGTB	ENSG00000197860	protein_coding	0.42398	7.8639e-08
SNORA16B	ENSG00000201544	snoRNA	0.423974	7.86808e-08
OAZ1	ENSG00000104904	protein_coding	0.423893	7.91628e-08
CCNDBP1	ENSG00000166946	protein_coding	0.423883	7.92258e-08
TTLL11	ENSG00000175764	protein_coding	0.423872	7.9289e-08
TELO2	ENSG00000100726	protein_coding	0.423838	7.94997e-08
EMC3	ENSG00000125037	protein_coding	0.423677	8.04762e-08
HSF1	ENSG00000185122	protein_coding	0.42366	8.0583e-08
EML2	ENSG00000125746	protein_coding	0.423635	8.07328e-08
OXLD1	ENSG00000204237	protein_coding	0.423412	8.21146e-08
ANKZF1	ENSG00000163516	protein_coding	0.423381	8.23108e-08
AC132938.4	ENSG00000265458	lncRNA	0.423228	8.32761e-08
DPYD	ENSG00000188641	protein_coding	0.42321	8.33865e-08
DHDDS	ENSG00000117682	protein_coding	0.423133	8.38738e-08
AC010542.5	ENSG00000277978	lncRNA	0.423057	8.43639e-08
SLC8A1	ENSG00000183023	protein_coding	0.422977	8.48792e-08
AC005674.2	ENSG00000261490	lncRNA	0.422973	8.49017e-08
VPS51	ENSG00000149823	protein_coding	0.422792	8.60781e-08
MFSD5	ENSG00000182544	protein_coding	0.422778	8.61692e-08
DOK2	ENSG00000147443	protein_coding	0.422719	8.65576e-08
TMEM179B	ENSG00000185475	protein_coding	0.422611	8.72701e-08
RBM42	ENSG00000126254	protein_coding	0.422524	8.78488e-08
STK35	ENSG00000125834	protein_coding	0.422478	8.81512e-08
AP000763.3	ENSG00000256448	lncRNA	0.422468	8.82211e-08
SLC8B1	ENSG00000089060	protein_coding	0.422339	8.90879e-08
TNFAIP1	ENSG00000109079	protein_coding	0.422144	9.04152e-08
COMTD1	ENSG00000165644	protein_coding	0.422098	9.07261e-08
LYN	ENSG00000254087	protein_coding	0.422025	9.12304e-08
AREL1	ENSG00000119682	protein_coding	0.421938	9.18342e-08
ZXDC	ENSG00000070476	protein_coding	0.421938	9.18342e-08
STX16	ENSG00000124222	protein_coding	0.421882	9.22227e-08
COMMD9	ENSG00000110442	protein_coding	0.421858	9.23931e-08
CUL9	ENSG00000112659	protein_coding	0.421851	9.24419e-08
PRPF31	ENSG00000105618	protein_coding	0.421732	9.32745e-08
CDKN2D	ENSG00000129355	protein_coding	0.42168	9.36441e-08
AAMP	ENSG00000127837	protein_coding	0.421677	9.36688e-08
AL031600.1	ENSG00000260051	lncRNA	0.421555	9.45369e-08
HEG1	ENSG00000173706	protein_coding	0.421555	9.45369e-08
ARAP1-AS1	ENSG00000256007	lncRNA	0.421545	7.03241e-08
TTLL3	ENSG00000214021	protein_coding	0.421509	9.48613e-08
ZFYVE27	ENSG00000155256	protein_coding	0.421394	9.56895e-08
CIDECP1	ENSG00000186162	transcribed_unprocessed_pseudogene	0.42138	9.57904e-08
THOC5	ENSG00000100296	protein_coding	0.42123	9.68811e-08
PGPEP1	ENSG00000130517	protein_coding	0.421227	9.69066e-08
OPA3	ENSG00000125741	protein_coding	0.421133	9.75978e-08
CORO1C	ENSG00000110880	protein_coding	0.421087	9.79322e-08
ACTG1P3	ENSG00000215388	processed_pseudogene	0.421084	9.7958e-08
PEX14	ENSG00000142655	protein_coding	0.42106	9.81386e-08
HIF1AN	ENSG00000166135	protein_coding	0.421025	9.83971e-08
SNRNP200	ENSG00000144028	protein_coding	0.421014	9.84748e-08
SAFB	ENSG00000160633	protein_coding	0.420997	9.86044e-08
VNN1	ENSG00000112299	protein_coding	0.420934	7.37771e-08
PBX2	ENSG00000204304	protein_coding	0.420885	9.94378e-08
CIAO1	ENSG00000144021	protein_coding	0.42077	1.00304e-07
ARRDC5	ENSG00000205784	protein_coding	0.42077	1.00304e-07
CIITA	ENSG00000179583	protein_coding	0.420708	1.0078e-07
DOCK11	ENSG00000147251	protein_coding	0.42069	1.00912e-07
PI4KAP2	ENSG00000183506	transcribed_unitary_pseudogene	0.420662	1.01125e-07
BICRA-AS1	ENSG00000269806	lncRNA	0.420582	1.01738e-07
GUCD1	ENSG00000138867	protein_coding	0.420484	1.02489e-07
WASH3P	ENSG00000185596	transcribed_unprocessed_pseudogene	0.420484	1.02489e-07
PEA15	ENSG00000162734	protein_coding	0.420439	1.02839e-07
OGDH	ENSG00000105953	protein_coding	0.420432	1.02893e-07
RNF121	ENSG00000137522	protein_coding	0.420272	1.04143e-07
LILRA6	ENSG00000244482	protein_coding	0.420237	1.04417e-07
LONP2	ENSG00000102910	protein_coding	0.42022	1.04554e-07
APEX2	ENSG00000169188	protein_coding	0.42015	1.05104e-07
IL4I1	ENSG00000104951	protein_coding	0.420146	1.05132e-07
ATP6V1A	ENSG00000114573	protein_coding	0.420105	1.05463e-07
CERK	ENSG00000100422	protein_coding	0.420098	1.05519e-07
SLC37A1	ENSG00000160190	protein_coding	0.420094	1.05546e-07
AL139260.1	ENSG00000228436	lncRNA	0.420056	1.05851e-07
SLC27A4	ENSG00000167114	protein_coding	0.419885	1.0722e-07
AC010654.1	ENSG00000277369	lncRNA	0.419868	1.07361e-07
ST3GAL2	ENSG00000157350	protein_coding	0.41978	1.08066e-07
BTN3A1	ENSG00000026950	protein_coding	0.419753	1.08293e-07
MAP2K1	ENSG00000169032	protein_coding	0.419721	1.08549e-07
FKBP15	ENSG00000119321	protein_coding	0.419693	1.08777e-07
DUSP18	ENSG00000167065	protein_coding	0.419543	1.10009e-07
LSR	ENSG00000105699	protein_coding	0.41954	1.10037e-07
NR1D1	ENSG00000126368	protein_coding	0.419449	1.10789e-07
IGHD4-4	ENSG00000233655	IG_D_gene	0.419435	8.29632e-08
CCT8P1	ENSG00000226015	processed_pseudogene	0.419359	1.11545e-07
POP4	ENSG00000105171	protein_coding	0.419306	1.11984e-07
RPS2P15	ENSG00000235440	processed_pseudogene	0.419282	1.12189e-07
NDUFV1	ENSG00000167792	protein_coding	0.419174	1.13103e-07
MED24	ENSG00000008838	protein_coding	0.419125	1.13518e-07
TSSC4	ENSG00000184281	protein_coding	0.419024	1.14382e-07
AC139530.1	ENSG00000262049	lncRNA	0.419021	1.14412e-07
RASSF2	ENSG00000101265	protein_coding	0.418954	1.14981e-07
FBXL15	ENSG00000107872	protein_coding	0.418947	1.15041e-07
UQCRC1	ENSG00000010256	protein_coding	0.41894	1.15102e-07
RAB8B	ENSG00000166128	protein_coding	0.418913	1.15342e-07
SESN1	ENSG00000080546	protein_coding	0.418909	1.15373e-07
MIR4539	ENSG00000265612	miRNA	0.418858	8.67826e-08
RNF215	ENSG00000099999	protein_coding	0.418777	1.16524e-07
DPH1	ENSG00000108963	protein_coding	0.41877	1.16585e-07
AC018529.1	ENSG00000275178	lncRNA	0.4187	1.17195e-07
PRSS53	ENSG00000151006	protein_coding	0.418693	1.17256e-07
AL133355.1	ENSG00000260461	lncRNA	0.418609	1.17994e-07
ATP7A	ENSG00000165240	protein_coding	0.418557	1.18456e-07
AFG3L1P	ENSG00000223959	transcribed_unitary_pseudogene	0.418323	1.20546e-07
CLIC3	ENSG00000169583	protein_coding	0.418289	1.2086e-07
ACOX3	ENSG00000087008	protein_coding	0.418125	1.22351e-07
AL356235.1	ENSG00000248503	transcribed_processed_pseudogene	0.418118	1.22415e-07
XPO7	ENSG00000130227	protein_coding	0.418107	1.2251e-07
LILRA5	ENSG00000187116	protein_coding	0.418052	9.23977e-08
CLCN3	ENSG00000109572	protein_coding	0.418031	1.23215e-07
PRPF8	ENSG00000174231	protein_coding	0.417985	1.23633e-07
RBL2	ENSG00000103479	protein_coding	0.417916	1.24279e-07
ADGRE2	ENSG00000127507	protein_coding	0.417832	1.25058e-07
IP6K1	ENSG00000176095	protein_coding	0.417829	1.25091e-07
[truncated: 3,805 more rows]
